# Supplementary material for: Extracellular vesicle-derived miRNA-182-5p educates macrophages towards an immunosuppressive phenotype in pancreatic cancer
Source: Signal Transduct Target Ther. 2026 Jan 16;11:31. doi: 10.1038/s41392-025-02559-3 (PMC12811262; doi:10.1038/s41392-025-02559-3)
Supplement: Supplementary file 2 — Supplementary Table S1 [file 41392_2025_2559_MOESM2_ESM.xlsx]

## Sheet: stats all
	1. PANC-1 vs hTERT-HPNE						2. PPCL-68 vs hTERT-HPNE
	FC	log2(FC)	p-value	-log10(p)	FDR	-log10(FDR)	FC	log2(FC)	p-Value	-log10(p)	FDR	-log10(FDR)
4-Pyridoxate	1.3119	0.39167	0.0049279	2.3073	0.081803	1.0872	1.1721	0.22907	0.066331	1.1783	0.24289	0.61459
7-Methylguanine	1.2605	0.33401	0.042029	1.3765	0.2021	0.69444	0.99956	-0.00062838	0.9254	0.03367	0.97547	0.010785
Acetylalanine	1.3727	0.45698	0.0019379	2.7127	0.061474	1.2113	1.6865	0.75406	0.00016959	3.7706	0.0076319	2.1174
Acetylornithine	0.35729	-1.4848	0.011063	1.9561	0.10595	0.97491	0.1427	-2.8089	2.1632e-06	5.6649	0.00030264	3.5191
ADP-Ribose	2.9897	1.58	0.039477	1.4037	0.2021	0.69444	3.4776	1.7981	0.037606	1.4247	0.16721	0.77673
Alpha-D-Glucose	2.5747	1.3644	0.026501	1.5767	0.16557	0.78103	2.311	1.2085	0.020184	1.695	0.12258	0.91157
Aminovaleric Acid	1.3532	0.43641	0.019353	1.7133	0.13924	0.85624	1.4409	0.52697	0.017232	1.7637	0.11668	0.93299
Arginine	0.47444	-1.0757	0.0019915	2.7008	0.061474	1.2113	0.080284	-3.6387	2.4308e-06	5.6142	0.00030264	3.5191
Argininosuccinic Acid	1.919	0.94039	0.033219	1.4786	0.17982	0.74517	1.5987	0.67686	0.16177	0.79111	0.42894	0.3676
Betaine	1.5653	0.64648	0.010039	1.9983	0.10415	0.98232	3.2399	1.696	0.060263	1.2199	0.22736	0.64329
Butylcarnitine	1.7357	0.7955	0.007958	2.0992	0.094359	1.0252	1.5397	0.6226	0.018205	1.7398	0.11668	0.93299
CDP	1.5499	0.63213	0.0078204	2.1068	0.094359	1.0252	1.3263	0.40745	0.084942	1.0709	0.28201	0.54974
Citrulline	19.607	4.2933	0.00012052	3.9189	0.03001	1.5227	24.969	4.6421	0.00010206	3.9911	0.0076319	2.1174
Creatine	1.2401	0.31048	0.0036936	2.4325	0.081713	1.0877	1.4174	0.50325	0.0018547	2.7317	0.033919	1.4696
Cytidine	1.8864	0.91564	0.042947	1.3671	0.2021	0.69444	1.1856	0.24564	0.30562	0.51481	0.61347	0.21221
DHAP/G-3-P	1.2576	0.33073	0.0022219	2.6533	0.061474	1.2113	1.1592	0.21308	0.030184	1.5202	0.15338	0.81422
Dihydroxyacetone Phosphate	1.3295	0.41086	0.0011305	2.9467	0.061474	1.2113	1.1472	0.19816	0.037589	1.4249	0.16721	0.77673
Dimethylguanosine	1.3898	0.4749	0.041828	1.3785	0.2021	0.69444	1.2815	0.35786	0.077404	1.1112	0.27146	0.56629
Dodecenoylcarnitine	1.9211	0.94197	0.00087305	3.059	0.061474	1.2113	2.3164	1.2119	0.00014432	3.8407	0.0076319	2.1174
Fructose	2.3388	1.2258	0.016791	1.7749	0.13487	0.87009	2.3267	1.2183	0.0019071	2.7196	0.033919	1.4696
Galactose	2.1492	1.1038	0.030497	1.5157	0.1766	0.75301	2.2789	1.1883	0.0078682	2.1041	0.072563	1.1393
Glucose	2.3386	1.2256	0.027604	1.559	0.16764	0.77562	2.8829	1.5275	0.0011278	2.9478	0.02553	1.5929
Glucose-1-Phosphate	1.453	0.53901	0.0085216	2.0695	0.095769	1.0188	1.4863	0.57172	0.07149	1.1458	0.25799	0.5884
Glucose-6-Phosphate	3.5173	1.8145	0.01806	1.7433	0.13924	0.85624	3.5184	1.8149	0.014682	1.8332	0.11151	0.9527
Glutamate	0.77358	-0.37038	0.030322	1.5182	0.1766	0.75301	0.6768	-0.56319	0.004464	2.3503	0.061752	1.2094
Glyceraldehyde	1.4203	0.50619	0.0058691	2.2314	0.091338	1.0393	1.5648	0.64601	0.010312	1.9867	0.08854	1.0529
Glycerophosphocholine	1.6733	0.74269	0.019035	1.7205	0.13924	0.85624	2.0227	1.0163	0.00036167	3.4417	0.011257	1.9486
Hexose 6-Phosphate	2.0725	1.0513	0.0088461	2.0532	0.095769	1.0188	2.4531	1.2946	0.0057178	2.2428	0.064715	1.189
Homocitrulline	1.9527	0.96546	0.049185	1.3082	0.2268	0.64437	1.4391	0.5252	0.62319	0.20538	0.89181	0.049727
Hypoxanthine	4.0479	2.0172	0.025394	1.5953	0.16557	0.78103	2.7492	1.459	0.042263	1.374	0.17876	0.74773
IMP	1.5033	0.58812	0.023246	1.6336	0.15776	0.80199	1.4197	0.50555	0.029982	1.5231	0.15338	0.81422
Ketohexanoic Acid	1.4309	0.51695	0.015269	1.8162	0.1311	0.88238	1.319	0.3995	0.026121	1.583	0.14454	0.84002
Ketoleucine	1.4842	0.56971	0.0045943	2.3378	0.081713	1.0877	1.3843	0.46921	0.0077116	2.1129	0.072563	1.1393
Kynurenate	1.5324	0.61578	0.0077252	2.1121	0.094359	1.0252	1.4627	0.54865	0.0093198	2.0306	0.082879	1.0816
Lactate	1.6121	0.68898	0.0034407	2.4633	0.081713	1.0877	1.5661	0.64714	0.0033491	2.4751	0.049055	1.3093
Mannose	2.399	1.2624	0.031965	1.4953	0.1775	0.75081	2.5689	1.3612	0.00053415	3.2723	0.0137	1.8633
Methionine Sulfoxide	0.72335	-0.46724	0.0044193	2.3546	0.081713	1.0877	0.84001	-0.25152	0.099894	1.0005	0.31486	0.50189
Methylguanosine	1.3125	0.39236	0.032078	1.4938	0.1775	0.75081	0.62437	-0.67953	0.0063071	2.2002	0.065437	1.1842
Methylguanosines	1.2114	0.27673	0.041457	1.3824	0.2021	0.69444	0.62369	-0.68109	0.0051596	2.2874	0.064715	1.189
Methylnicotinamide	4.6394	2.2139	0.0069516	2.1579	0.094359	1.0252	4.1256	2.0446	0.0074867	2.1257	0.072563	1.1393
Methyl-Oxovalerate	1.4239	0.50985	0.015804	1.8012	0.13117	0.88215	1.3078	0.38714	0.036411	1.4388	0.16721	0.77673
Methylthioadenosine	1.2173	0.28367	0.023443	1.63	0.15776	0.80199	1.1216	0.16553	0.12453	0.90472	0.36056	0.44302
Nicotinamide Riboside	1.2881	0.36526	0.0039622	2.4021	0.081713	1.0877	1.163	0.2178	0.16193	0.79067	0.42894	0.3676
Ornithine	2.7514	1.4602	0.019572	1.7084	0.13924	0.85624	4.1426	2.0505	0.006302	2.2005	0.065437	1.1842
Phosphocholine	1.5835	0.66308	0.0017363	2.7604	0.061474	1.2113	1.4171	0.50294	0.0057111	2.2433	0.064715	1.189
Phosphocreatine	2.159	1.1103	0.0019945	2.7002	0.061474	1.2113	2.6398	1.4004	0.00022379	3.6502	0.0079607	2.0991
Phosphorylcholine	1.2893	0.36657	0.026597	1.5752	0.16557	0.78103	1.1483	0.19956	0.24942	0.60308	0.54478	0.26378
Proline	1.2229	0.29028	0.0019191	2.7169	0.061474	1.2113	1.3718	0.45608	0.0030391	2.5173	0.049055	1.3093
Propylene Glycol	1.7388	0.7981	0.011683	1.9324	0.10775	0.96759	1.3293	0.41066	0.21583	0.66589	0.50226	0.29907
Pyroglutamate	1.7307	0.79134	0.042158	1.3751	0.2021	0.69444	1.7204	0.78273	0.042557	1.371	0.17876	0.74773
Sedoheptulose Phosphate	4.3206	2.1112	0.0067469	2.1709	0.094359	1.0252	4.7734	2.255	0.0054688	2.2621	0.064715	1.189
UDP	1.3379	0.41995	0.043017	1.3664	0.2021	0.69444	1.345	0.42764	0.020977	1.6782	0.12437	0.9053
UDP-Glucose	1.3392	0.42133	0.013839	1.8589	0.12307	0.90987	1.2873	0.36437	0.028172	1.5502	0.14925	0.82609
Valine	1.314	0.39401	0.010993	1.9589	0.10595	0.97491	1.4953	0.5804	0.0001839	3.7354	0.0076319	2.1174
3-Hydroxy-3-Methylglutaryl-CoA	0.94336	-0.084124	0.54299	0.26521	0.74465	0.12805	1.0907	0.12526	0.43183	0.36468	0.7626	0.1177
3-Nitrotyrosine	1.0218	0.031181	0.76956	0.11375	0.88304	0.05402	0.97277	-0.039825	0.69289	0.15934	0.92424	0.034215
5-Methylthioadenosine	1.2242	0.29188	0.083061	1.0806	0.3209	0.49363	1.1109	0.15177	0.35512	0.44963	0.66988	0.174
5-Thymidylic Acid (TMP)	1.212	0.27734	0.47227	0.32581	0.71705	0.14445	1.2225	0.28979	0.71112	0.14806	0.92424	0.034215
AcetylAmino Sugars	0.62286	-0.68302	0.53797	0.26924	0.74465	0.12805	0.63773	-0.64899	0.55615	0.25481	0.8557	0.067678
Acetylcarnitine	2.2897	1.1952	0.094464	1.0247	0.33129	0.47979	1.7046	0.76946	0.14476	0.83934	0.40962	0.38762
Acetylcholine	0.69925	-0.51611	0.7761	0.11008	0.88304	0.05402	0.29067	-1.7826	0.088115	1.055	0.28494	0.54524
Acetylglucosamine	1.1096	0.14998	0.61061	0.21423	0.80874	0.092193	0.94915	-0.075289	0.78706	0.10399	0.93515	0.02912
Acetyl-Glucosamine 1-Phosphate	0.51432	-0.95925	0.21818	0.66118	0.52238	0.28202	1.1752	0.23293	0.88148	0.054786	0.97119	0.012695
Acetylglycine/Guanidineacetate	0.66634	-0.58566	0.24638	0.6084	0.55771	0.25359	0.44664	-1.1628	0.031057	1.5078	0.15466	0.81061
Acetyllysine	1.466	0.55188	0.10084	0.99638	0.34395	0.4635	1.189	0.24975	0.17603	0.75442	0.45643	0.34063
Acetylneuraminate	1.1053	0.14441	0.29376	0.53201	0.58989	0.22923	1.0909	0.12556	0.5474	0.2617	0.8557	0.067678
Acetyltyrptophan	1.056	0.078606	0.68411	0.16488	0.83629	0.077644	1.3224	0.40316	0.64745	0.18879	0.90027	0.045628
Adenosine	0.98616	-0.020105	0.85267	0.069217	0.90568	0.043023	1.0272	0.038721	0.78723	0.1039	0.93515	0.02912
Adenosine Phosphosulfate	1.1635	0.21845	0.38273	0.41711	0.63959	0.1941	0.96968	-0.044421	0.95649	0.019322	0.97547	0.010785
Adipate	1.028	0.039781	0.81386	0.089449	0.88882	0.051184	1.0581	0.081458	0.65011	0.18701	0.90027	0.045628
ADP	0.99827	-0.0025009	0.69711	0.1567	0.83855	0.076472	1.6593	0.7306	0.35412	0.45085	0.66988	0.174
Alanine	1.1178	0.1606	0.31124	0.50691	0.60368	0.21919	1.4143	0.50013	0.043075	1.3658	0.17876	0.74773
Allanoate	0.95503	-0.066377	0.82236	0.084936	0.89419	0.048572	0.98204	-0.02614	0.93568	0.028874	0.97547	0.010785
Aminoadipate	1.1885	0.24909	0.43076	0.36576	0.68756	0.16269	1.1046	0.14359	0.57775	0.23826	0.8557	0.067678
Aminobenzoates/Trigonelline	0.56536	-0.82275	0.28605	0.54356	0.58872	0.23009	0.84067	-0.25039	0.93308	0.030081	0.97547	0.010785
Aminobutyrate	1.8121	0.85762	0.074606	1.1272	0.30961	0.50918	1.4457	0.53176	0.30822	0.51114	0.61347	0.21221
Aminooctanoic Acid	0.82698	-0.27407	0.43627	0.36025	0.69192	0.15995	0.74915	-0.41668	0.53426	0.27225	0.8557	0.067678
AMP	1.155	0.20793	0.15577	0.80751	0.46412	0.33337	1.0562	0.078909	0.17906	0.747	0.45643	0.34063
Aspartate	0.82501	-0.27752	0.49789	0.30287	0.72926	0.13712	0.85075	-0.23319	0.58034	0.23632	0.8557	0.067678
Azelaic Acid	1.0535	0.075257	0.67764	0.169	0.83629	0.077644	1.0363	0.051464	0.81281	0.09001	0.93515	0.02912
Betaleucine	0.97501	-0.036509	0.92497	0.033874	0.95965	0.017886	1.0928	0.12799	0.6508	0.18656	0.90027	0.045628
Caffeine	0.97952	-0.029849	0.7637	0.11708	0.88304	0.05402	1.0669	0.093465	0.69032	0.16095	0.92424	0.034215
cAMP	1.2174	0.28377	0.56132	0.25079	0.7555	0.12176	1.0797	0.11065	0.82999	0.080927	0.93515	0.02912
Carbamoyl Phosphates	0.85194	-0.23117	0.85476	0.068154	0.90568	0.043023	0.83711	-0.25651	0.78317	0.10614	0.93515	0.02912
Carnitine	1.0484	0.068239	0.75895	0.11979	0.88304	0.05402	0.96588	-0.050088	0.71076	0.14828	0.92424	0.034215
Carnosine	0.85785	-0.2212	0.39661	0.40163	0.65747	0.18212	1.0599	0.083864	0.81307	0.089873	0.93515	0.02912
CDP-Choline	0.73622	-0.44179	0.74296	0.12903	0.88304	0.05402	0.93567	-0.095931	0.97428	0.011314	0.98617	0.0060502
cGMP	1.3178	0.39812	0.53922	0.26823	0.74465	0.12805	1.134	0.18148	0.71177	0.14766	0.92424	0.034215
Choline	1.1948	0.25675	0.15657	0.80529	0.46412	0.33337	1.1755	0.23322	0.081264	1.0901	0.27719	0.55723
Cis-4-Hydroxy-D-Proline	0.94234	-0.085679	0.53962	0.26791	0.74465	0.12805	1.0999	0.1374	0.1858	0.73095	0.46732	0.33038
Citicoline	0.96592	-0.050017	0.6651	0.17711	0.83629	0.077644	0.84671	-0.24006	0.050938	1.293	0.19948	0.70011
Citramalic Acid	1.2135	0.27923	0.78672	0.10418	0.88717	0.051994	0.8175	-0.29072	0.44429	0.35233	0.77908	0.10842
Citrate	0.83864	-0.25388	0.18176	0.74051	0.49193	0.3081	0.76231	-0.39155	0.0016457	2.7836	0.033919	1.4696
CMP	1.379	0.46358	0.2664	0.57447	0.56092	0.2511	1.77	0.82377	0.027507	1.5606	0.1489	0.82712
Cortisone	1.1142	0.15606	0.078147	1.1071	0.31899	0.49622	1.204	0.26781	0.018744	1.7271	0.11668	0.93299
Cotinine	1.0102	0.014581	0.76105	0.11859	0.88304	0.05402	1.0073	0.010446	0.81762	0.087447	0.93515	0.02912
Creatinine	0.92757	-0.10847	0.50863	0.2936	0.73633	0.13293	1.0802	0.11136	0.38629	0.41309	0.70208	0.15361
Cresol-Sulfate	1.5905	0.66945	0.10497	0.97894	0.35102	0.45467	1.5265	0.61027	0.079963	1.0971	0.27654	0.55824
Cysteine-S-Sulfate	0.54379	-0.87889	0.47555	0.3228	0.71765	0.14409	0.99752	-0.0035868	0.55893	0.25264	0.8557	0.067678
Cystine	2.0032	1.0023	0.80688	0.093192	0.88882	0.051184	1.3026	0.3814	0.52785	0.27749	0.8557	0.067678
Cytosine	1.2341	0.30343	0.22253	0.65262	0.52273	0.28172	1.0055	0.0079491	0.91069	0.040629	0.97547	0.010785
dAMP	1.489	0.57437	0.082449	1.0838	0.3209	0.49363	1.2333	0.30255	0.36522	0.43744	0.67766	0.16899
Deoxyadenosine	1.0483	0.068085	0.54728	0.26179	0.74465	0.12805	1.0474	0.066846	0.57961	0.23686	0.8557	0.067678
Deoxycholic Acid	1.1003	0.13784	0.24948	0.60296	0.55965	0.25208	1.0921	0.12715	0.31289	0.5046	0.61347	0.21221
D-Erythrose 4-Phosphate	1.6456	0.7186	0.21786	0.66182	0.52238	0.28202	2.433	1.2828	0.33543	0.4744	0.65251	0.18541
dGDP	1.2536	0.32605	0.070764	1.1502	0.29969	0.52332	1.1159	0.15822	0.31122	0.50694	0.61347	0.21221
dihydrothymine	0.89535	-0.15948	0.91039	0.040772	0.94848	0.02297	0.65294	-0.61497	0.55368	0.25674	0.8557	0.067678
Diiodothyronine	1.1497	0.20123	0.40451	0.39307	0.66265	0.17872	1.176	0.23384	0.95561	0.019722	0.97547	0.010785
Dimethylarginine	1.0571	0.080115	0.5395	0.26801	0.74465	0.12805	0.91189	-0.13306	0.29683	0.52749	0.61084	0.21407
Dimethylglycine	1.0896	0.12374	0.34805	0.45835	0.62666	0.20297	1.1388	0.18757	0.010842	1.9649	0.089987	1.0458
Dimethylxanthine	1.1195	0.16283	0.35315	0.45204	0.62666	0.20297	1.0208	0.029763	0.71371	0.14648	0.92424	0.034215
Dopa	1.0737	0.10259	0.62174	0.20639	0.81481	0.088946	1.105	0.14404	0.15478	0.81029	0.42128	0.37543
D-Ribose 5-Phosphate	2.6039	1.3807	0.36942	0.43248	0.62666	0.20297	3.2016	1.6788	0.0005502	3.2595	0.0137	1.8633
dTMP	2.0299	1.0214	0.28608	0.54351	0.58872	0.23009	2.2045	1.1404	0.75966	0.11938	0.93515	0.02912
dTTP	1.1409	0.19016	0.68515	0.16421	0.83629	0.077644	0.99029	-0.014075	0.7317	0.13567	0.93433	0.029501
dUMP	1.0899	0.12419	0.63372	0.1981	0.82616	0.082936	1.381	0.46571	0.57403	0.24107	0.8557	0.067678
Epinephrine-H2O	1.0744	0.1035	0.54375	0.2646	0.74465	0.12805	1.0956	0.13173	0.46549	0.33209	0.79936	0.097255
Erythronate	1.1869	0.24718	0.25812	0.58818	0.56092	0.2511	1.5712	0.65188	0.013947	1.8555	0.11151	0.9527
Erythrose	1.1367	0.18483	0.26224	0.58129	0.56092	0.2511	1.3788	0.46343	0.19884	0.7015	0.48069	0.31814
Ethylmalonate	1.3313	0.41283	0.22993	0.6384	0.53507	0.27159	1.3116	0.39128	0.2672	0.57316	0.55948	0.25221
FAD	1.212	0.27734	0.23792	0.62356	0.54351	0.26479	1.0789	0.10953	0.74291	0.12907	0.93515	0.02912
FADH	0.33305	-1.5862	0.88375	0.053668	0.9285	0.032217	0.43915	-1.1872	0.77446	0.111	0.93515	0.02912
Flavin Mononucleotide	1.0268	0.038182	0.82759	0.082184	0.89596	0.047712	1.0766	0.10652	0.67437	0.1711	0.91712	0.037575
Folate	0.85956	-0.21832	0.54625	0.26261	0.74465	0.12805	1.0665	0.092892	0.6328	0.19873	0.90027	0.045628
Fumarate	2.1131	1.0794	0.36392	0.43899	0.62666	0.20297	1.3933	0.47855	0.82622	0.082903	0.93515	0.02912
GDP	0.84533	-0.24242	0.75104	0.12434	0.88304	0.05402	1.2551	0.32775	0.26477	0.57713	0.55948	0.25221
Geranyl-pyrophosphate-HPO3	0.97697	-0.033618	0.95585	0.019612	0.97822	0.0095647	0.67907	-0.55837	0.24169	0.61674	0.53732	0.26976
Glucose-1,6-Bisphosphate	1.4959	0.58098	0.14071	0.85168	0.44208	0.3545	1.3989	0.48431	0.20163	0.69544	0.48275	0.31628
Glutarate	1.2162	0.28232	0.31523	0.50137	0.60368	0.21919	1.4696	0.55545	0.12445	0.905	0.36056	0.44302
Glutathione Reduced	0.71765	-0.47864	0.33419	0.476	0.62567	0.20366	0.96627	-0.049503	0.98421	0.0069122	0.98909	0.004763
Glycerol-3-Phosphate	1.0593	0.08307	0.45475	0.34222	0.70308	0.153	1.0223	0.031841	0.80778	0.092707	0.93515	0.02912
Glycyl-Proline	3.9661	1.9877	0.21034	0.67708	0.51648	0.28695	1.1031	0.14156	0.23383	0.63111	0.52453	0.28023
Guanidinobutanoic Acid	0.91944	-0.12117	0.76824	0.1145	0.88304	0.05402	1.0606	0.08492	0.64411	0.19104	0.90027	0.045628
Guanine	1.2228	0.29017	0.35728	0.44699	0.62666	0.20297	1.1328	0.17988	0.54268	0.26546	0.8557	0.067678
Guanosine	1.1174	0.16009	0.41598	0.38093	0.67699	0.16942	1.0323	0.045793	0.71638	0.14486	0.92424	0.034215
Hexanoylglycine	0.80026	-0.32145	0.44653	0.35015	0.69674	0.15693	0.9388	-0.091106	0.77114	0.11287	0.93515	0.02912
Histidine	0.94202	-0.086172	0.61508	0.21107	0.81034	0.091332	1.1352	0.18294	0.17086	0.76737	0.44782	0.34889
Homoarginine	1.0708	0.098683	0.21157	0.67454	0.51648	0.28695	1.3389	0.42103	0.05651	1.2479	0.21648	0.66459
Homocysteine	0.21613	-2.21	0.14321	0.84402	0.44208	0.3545	0.29128	-1.7795	0.25663	0.5907	0.55086	0.25896
Homogentisate	0.99419	-0.0084025	0.39871	0.39935	0.65747	0.18212	0.997	-0.0043298	0.77914	0.10839	0.93515	0.02912
Homoserine	1.2429	0.31366	0.46898	0.32884	0.71642	0.14483	1.157	0.21034	0.50248	0.29888	0.84538	0.072945
Hydroxybutanoate	0.98376	-0.023625	0.83258	0.079573	0.897	0.047209	1.0535	0.075175	0.58945	0.22956	0.8557	0.067678
Hydroxybutyrate	0.50991	-0.97169	0.25758	0.58908	0.56092	0.2511	0.76958	-0.37785	0.82817	0.081879	0.93515	0.02912
Hydroxycinnaminic acid	1.2539	0.32639	0.36376	0.43918	0.62666	0.20297	0.93554	-0.096135	0.77731	0.10941	0.93515	0.02912
Hydroxyglutarate	0.57209	-0.80568	0.13432	0.87187	0.43435	0.36216	0.85819	-0.22063	0.56386	0.24883	0.8557	0.067678
Hydroxyindoleacetate	1.3357	0.41756	0.10573	0.97581	0.35102	0.45467	1.4015	0.48702	0.044002	1.3565	0.17962	0.74566
Hydroxyisocaproic Acid	1.0544	0.076438	0.64753	0.18874	0.8311	0.080345	1.3779	0.46243	0.25301	0.59686	0.54783	0.26136
Hydroxyisovalerate	1.1331	0.18033	0.44232	0.35427	0.69674	0.15693	1.0263	0.037385	0.77492	0.11074	0.93515	0.02912
Hydroxypropionate	1.3105	0.39014	0.1799	0.74497	0.49193	0.3081	1.4622	0.54812	0.022961	1.639	0.13296	0.87627
IDP	1.1435	0.19348	0.81225	0.090312	0.88882	0.051184	1.4171	0.5029	0.47851	0.32011	0.81608	0.088266
Imidazoleacetate	0.88867	-0.17029	0.80404	0.094723	0.88882	0.051184	1.0672	0.093804	0.7531	0.12315	0.93515	0.02912
Imidazoleacetic Acid	0.71926	-0.47542	0.4477	0.34901	0.69674	0.15693	1.8796	0.91046	0.51762	0.28599	0.8557	0.067678
Indole	1.0077	0.01102	0.95255	0.021112	0.97822	0.0095647	1.0908	0.12543	0.55716	0.25402	0.8557	0.067678
Indole-2-Carboxylic Acid	1.2395	0.30971	0.3653	0.43735	0.62666	0.20297	1.1941	0.25595	0.45359	0.34334	0.78433	0.1055
Indole-3-Acetic Acid	1.4692	0.55501	0.14381	0.84222	0.44208	0.3545	1.6149	0.69148	0.086209	1.0644	0.28245	0.54906
Indoleacrylate	1.615	0.69152	0.36064	0.44292	0.62666	0.20297	1.8945	0.92181	0.018684	1.7285	0.11668	0.93299
Indolebutyric Acid	0.5116	-0.96692	0.29867	0.52481	0.59495	0.22552	0.77583	-0.36619	0.81767	0.087422	0.93515	0.02912
Isocitrate	0.82586	-0.27602	0.19565	0.70851	0.50366	0.29787	0.64919	-0.62328	0.01784	1.7486	0.11668	0.93299
Isoleucine	1.302	0.38073	0.25463	0.59409	0.56092	0.2511	1.6166	0.69298	0.064293	1.1918	0.23894	0.62171
Isovalerate	0.73699	-0.44028	0.17058	0.76806	0.47725	0.32126	0.97151	-0.041695	0.73649	0.13283	0.93515	0.02912
Itaconate	1.115	0.15704	0.22221	0.65324	0.52273	0.28172	1.1173	0.16001	0.19765	0.70409	0.48069	0.31814
Ketoisovaleric Acid	1.1084	0.14852	0.68885	0.16188	0.8367	0.077433	0.86772	-0.2047	0.95673	0.019209	0.97547	0.010785
Kynurenine	1.0599	0.083986	0.49593	0.30458	0.72926	0.13712	1.1778	0.23607	0.15565	0.80784	0.42128	0.37543
Lipoamide	1.0057	0.0082446	0.96093	0.017309	0.97822	0.0095647	1.0189	0.027075	0.84605	0.072605	0.94895	0.022759
Malate	0.88521	-0.17592	0.237	0.62526	0.54351	0.26479	0.84292	-0.24653	0.12174	0.91457	0.36056	0.44302
Maleic Acid	0.84334	-0.24582	0.1678	0.77521	0.47725	0.32126	0.72824	-0.45751	0.11015	0.95802	0.34284	0.46491
Malonate	0.51449	-0.95879	0.26807	0.57175	0.56092	0.2511	0.74402	-0.42659	0.80896	0.092072	0.93515	0.02912
Methionine	1.5002	0.58518	0.089044	1.0504	0.3209	0.49363	1.6965	0.76257	0.033683	1.4726	0.16197	0.79058
Methyl Phenylacetate	1.1801	0.23896	0.3057	0.51471	0.60368	0.21919	0.95943	-0.059753	0.9598	0.017819	0.97547	0.010785
Methylcysteine	1.3635	0.44735	0.15505	0.80953	0.46412	0.33337	1.4319	0.51794	0.11453	0.94108	0.34615	0.46073
Methylene-THF	0.71465	-0.48469	0.77462	0.11091	0.88304	0.05402	0.70299	-0.50842	0.81334	0.089728	0.93515	0.02912
Methylhistamine	0.97958	-0.029759	0.97961	0.0089487	0.98505	0.0065434	1.0806	0.11183	0.59347	0.2266	0.8557	0.067678
Methylmalonate	1.1394	0.18824	0.49392	0.30634	0.72926	0.13712	0.94751	-0.077782	0.91113	0.040418	0.97547	0.010785
Methyltetrahydrofolate	0.95879	-0.06071	0.67153	0.17293	0.83629	0.077644	1.0345	0.048996	0.78582	0.10468	0.93515	0.02912
Mevalonolactone	1.0193	0.027534	0.83576	0.07792	0.897	0.047209	0.89471	-0.16051	0.67771	0.16896	0.91712	0.037575
Myoinositol	0.80838	-0.30689	0.37383	0.42733	0.62894	0.20139	0.75441	-0.40658	0.22264	0.65239	0.5086	0.29362
NAD	1.827	0.86946	0.1687	0.77288	0.47725	0.32126	1.4745	0.56019	0.54694	0.26206	0.8557	0.067678
NAD.1	2.1816	1.1254	0.085157	1.0698	0.3209	0.49363	1.9204	0.9414	0.91981	0.0363	0.97547	0.010785
NAD.2	2.1505	1.1047	0.090213	1.0447	0.3209	0.49363	1.7499	0.80725	0.9121	0.039956	0.97547	0.010785
NAD.3	2.3547	1.2355	0.09009	1.0453	0.3209	0.49363	2.0938	1.0661	0.31148	0.50658	0.61347	0.21221
NAD.4	1.6456	0.71863	0.1962	0.70729	0.50366	0.29787	1.1545	0.20728	0.93939	0.027154	0.97547	0.010785
NAD.5	3.1893	1.6732	0.056354	1.2491	0.25513	0.59324	1.9546	0.96691	0.17964	0.7456	0.45643	0.34063
NAD+	1.4356	0.52165	0.98505	0.0065434	0.98505	0.0065434	1.5955	0.67398	0.86592	0.062524	0.96256	0.016572
NADH	1.5801	0.66002	0.75443	0.12238	0.88304	0.05402	2.512	1.3289	0.24829	0.60505	0.54478	0.26378
NADP	0.65618	-0.60783	0.55592	0.25499	0.7523	0.12361	1.0169	0.024244	0.98909	0.004763	0.98909	0.004763
n-Glycylproline	4.3278	2.1136	0.19606	0.70761	0.50366	0.29787	1.0717	0.099845	0.23318	0.63232	0.52453	0.28023
Nicotinamide	2.2305	1.1574	0.071012	1.1487	0.29969	0.52332	2.2695	1.1824	0.07713	1.1128	0.27146	0.56629
Nicotinamide Mononucleotide	1.0187	0.026723	0.79661	0.098756	0.88717	0.051994	0.96069	-0.057859	0.85523	0.067917	0.95494	0.020023
Norepinephrine	1.2433	0.31418	0.26442	0.57771	0.56092	0.2511	1.0644	0.090072	0.8873	0.051931	0.97329	0.011757
Norvaline	1.2999	0.37836	0.086018	1.0654	0.3209	0.49363	1.4894	0.57476	0.0032316	2.4906	0.049055	1.3093
Octadiecadienoylcarnitine	1.093	0.12826	0.67889	0.1682	0.83629	0.077644	1.4594	0.54534	0.34456	0.46273	0.66509	0.17712
Octanoylcarnitine	1.2999	0.37838	0.29319	0.53285	0.58989	0.22923	1.3972	0.48253	0.19209	0.71649	0.47358	0.32461
Oleic Acid	1.6665	0.7368	0.17343	0.76088	0.47982	0.31892	2.1967	1.1354	0.38368	0.41603	0.70208	0.15361
Oxalate	1.2946	0.37255	0.26344	0.57932	0.56092	0.2511	1.2044	0.26826	0.35463	0.45023	0.66988	0.174
Oxoguanine/3-Methoxytyramine	0.79273	-0.3351	0.69604	0.15736	0.83855	0.076472	0.8401	-0.25136	0.80801	0.092585	0.93515	0.02912
Palmitic Acid	1.0422	0.059637	0.50251	0.29885	0.73173	0.13565	1.0063	0.0091311	0.75599	0.12148	0.93515	0.02912
Palmitoylcarnitine	1.1445	0.19469	0.36847	0.4336	0.62666	0.20297	1.3548	0.43808	0.024321	1.614	0.13763	0.86127
Pantothenate	1.1905	0.25158	0.16257	0.78897	0.47623	0.32219	1.3962	0.4815	0.015048	1.8225	0.11151	0.9527
Phenylacetylglycine	1.203	0.26661	0.16839	0.77367	0.47725	0.32126	1.3207	0.40127	0.045475	1.3422	0.18264	0.73842
Phenylalanine	0.9899	-0.014643	0.9625	0.016598	0.97822	0.0095647	0.98435	-0.022752	0.95009	0.022234	0.97547	0.010785
Phenylglyoxylic Acid	1.1049	0.14395	0.67108	0.17323	0.83629	0.077644	1.0026	0.0037551	0.94168	0.026099	0.97547	0.010785
Phenyllactate	2.3105	1.2082	0.070963	1.149	0.29969	0.52332	1.8485	0.88637	0.12867	0.89051	0.36827	0.43383
Phosphoserine	1.1276	0.17324	0.52808	0.2773	0.74465	0.12805	0.94327	-0.084256	0.94977	0.022382	0.97547	0.010785
Picolinate	0.96735	-0.047892	0.87245	0.059261	0.92051	0.035973	0.98638	-0.019791	0.92029	0.036076	0.97547	0.010785
Propionylcarnitine	1.0893	0.12334	0.5661	0.2471	0.75785	0.12042	0.88075	-0.18319	0.19074	0.71955	0.47358	0.32461
Purine	0.84962	-0.23511	0.20653	0.68502	0.51426	0.28882	0.96899	-0.04544	0.72921	0.13714	0.93433	0.029501
Pyridoxamine	2.2822	1.1904	0.33099	0.48018	0.62437	0.20456	3.4666	1.7935	0.015824	1.8007	0.11258	0.94856
Quinolinate	0.99389	-0.0088386	0.64671	0.18929	0.8311	0.080345	0.98814	-0.01722	0.36741	0.43485	0.67766	0.16899
Retinal	1.1756	0.23341	0.7981	0.097945	0.88717	0.051994	0.81131	-0.30167	0.39784	0.4003	0.71784	0.14398
Retinol	0.93414	-0.098292	0.98138	0.0081632	0.98505	0.0065434	1.1299	0.17617	0.57177	0.24278	0.8557	0.067678
Ribulose 5-Phosphate	1.2675	0.34202	0.20066	0.69753	0.50985	0.29256	1.1137	0.15538	0.36336	0.43967	0.67766	0.16899
SAH	0.68533	-0.54514	0.85015	0.070504	0.90568	0.043023	0.7253	-0.46334	0.49267	0.30745	0.83452	0.078564
Salicylurate	1.0293	0.041606	0.75899	0.11977	0.88304	0.05402	1.1607	0.21504	0.092813	1.0324	0.29629	0.52829
SAM	0.6105	-0.71194	0.67268	0.17219	0.83629	0.077644	0.76863	-0.37965	0.64799	0.18843	0.90027	0.045628
Sarcosine	1.2333	0.30253	0.31314	0.50426	0.60368	0.21919	1.3169	0.39715	0.041648	1.3804	0.17876	0.74773
Serine	2.0301	1.0215	0.64075	0.19331	0.83097	0.080413	1.2315	0.30046	0.93402	0.029644	0.97547	0.010785
Serotonin	1.0227	0.032423	0.36067	0.44289	0.62666	0.20297	1.0339	0.048058	0.26738	0.57287	0.55948	0.25221
Sorbitol	1.6188	0.69495	0.081796	1.0873	0.3209	0.49363	1.6179	0.69408	0.083599	1.0778	0.2813	0.55083
Spermidine	1.6362	0.71036	0.34956	0.45648	0.62666	0.20297	1.2908	0.3683	0.54828	0.261	0.8557	0.067678
Spermine	1.1996	0.26255	0.51296	0.28991	0.73831	0.13176	0.98338	-0.02418	0.70454	0.15209	0.92424	0.034215
S-Ribosyl-L-Homocysteine	0.65511	-0.61019	0.086728	1.0618	0.3209	0.49363	0.93541	-0.096331	0.7104	0.1485	0.92424	0.034215
Stearoylcarnitine	1.1367	0.18486	0.42925	0.36729	0.68756	0.16269	1.1771	0.23529	0.40158	0.39623	0.71937	0.14305
Suberic Acid	1.1043	0.14307	0.48845	0.31118	0.72926	0.13712	0.89856	-0.15431	0.58368	0.23382	0.8557	0.067678
Succinate	1.1805	0.23943	0.36996	0.43185	0.62666	0.20297	1.0726	0.10116	0.55041	0.25931	0.8557	0.067678
Succinylcarnitine/3-Hydroxyisovalerylcarnitine	1.2525	0.32485	0.18393	0.73534	0.49247	0.30762	1.1535	0.20602	0.4482	0.34852	0.78044	0.10766
Symmetric Dimethylarginine	0.96101	-0.057381	0.78944	0.10268	0.88717	0.051994	0.66129	-0.59665	0.033824	1.4708	0.16197	0.79058
Taurine	1.1144	0.15633	0.45742	0.33968	0.70308	0.153	1.1651	0.2205	0.42587	0.37072	0.75744	0.12065
Tetradecanedioic Acid	0.98599	-0.020348	0.77665	0.10977	0.88304	0.05402	0.96573	-0.050302	0.51839	0.28534	0.8557	0.067678
Tetrahydrobiopterin	1.1141	0.15581	0.49258	0.30753	0.72926	0.13712	1.0894	0.1235	0.67019	0.1738	0.91691	0.037672
Theobromine	1.0022	0.0032352	0.98481	0.0066464	0.98505	0.0065434	0.99148	-0.012351	0.91609	0.038061	0.97547	0.010785
Thiamine	1.1887	0.24933	0.36971	0.43214	0.62666	0.20297	1.5096	0.59417	0.14657	0.83395	0.41007	0.38714
Thiamine Pyrophosphate	1.2828	0.35927	0.13745	0.86185	0.43879	0.35774	1.2312	0.30001	0.21462	0.66833	0.50226	0.29907
Threonine	1.1058	0.14508	0.79649	0.098817	0.88717	0.051994	1.0348	0.049316	0.98882	0.004881	0.98909	0.004763
Thymidylic Acid	1.1553	0.20827	0.52799	0.27737	0.74465	0.12805	0.94714	-0.078353	0.52406	0.28062	0.8557	0.067678
Thyroxine	1.1811	0.24015	0.43027	0.36626	0.68756	0.16269	1.642	0.71549	0.20417	0.69001	0.48418	0.315
TMP	1.0014	0.0020152	0.88793	0.05162	0.92897	0.031997	1.0843	0.11672	0.81885	0.086793	0.93515	0.02912
Trans-4-Hydroxyproline	1.2846	0.36131	0.20554	0.68711	0.51426	0.28882	1.5681	0.64903	0.051271	1.2901	0.19948	0.70011
Trimethylamine	1.0488	0.068735	0.58131	0.2356	0.77404	0.11124	0.97436	-0.037469	0.87714	0.056932	0.9707	0.012915
Trimethylamine Oxide	0.25772	-1.9562	0.67787	0.16885	0.83629	0.077644	0.10041	-3.316	0.28961	0.53819	0.60093	0.22117
Trimethyllysine	0.874	-0.19429	0.31643	0.49972	0.60368	0.21919	1.1505	0.20223	0.15419	0.81196	0.42128	0.37543
Tryptophan	1.2489	0.32061	0.10012	0.99946	0.34395	0.4635	1.325	0.40599	0.034864	1.4576	0.16379	0.78571
Tryptophanol	1.1108	0.15155	0.66763	0.17546	0.83629	0.077644	1.1657	0.2212	0.59095	0.22845	0.8557	0.067678
Tyrosine	1.4628	0.54876	0.13309	0.87584	0.43435	0.36216	1.5235	0.60738	0.11442	0.9415	0.34615	0.46073
UMP	1.0106	0.015233	0.95554	0.019752	0.97822	0.0095647	0.95408	-0.067824	0.59452	0.22583	0.8557	0.067678
Urea	1.7763	0.82885	0.35578	0.44882	0.62666	0.20297	1.6119	0.68875	0.22169	0.65426	0.5086	0.29362
Ureidopropionate	1.1679	0.22397	0.060148	1.2208	0.26744	0.57277	1.233	0.30212	0.015226	1.8174	0.11151	0.9527
Uric Acid	2.8074	1.4892	0.28986	0.53782	0.58989	0.22923	1.8974	0.92405	0.66033	0.18024	0.90841	0.041719
Valerylcarnitine	1.1244	0.16912	0.19382	0.7126	0.50366	0.29787	1.1088	0.14898	0.11538	0.93785	0.34615	0.46073
Xanthosine	1.9998	0.99986	0.3176	0.49812	0.60368	0.21919	1.8579	0.89365	0.30893	0.51014	0.61347	0.21221
