# Supplementary material for: Extracellular vesicle-derived miRNA-182-5p educates macrophages towards an immunosuppressive phenotype in pancreatic cancer
Source: Signal Transduct Target Ther. 2026 Jan 16;11:31. doi: 10.1038/s41392-025-02559-3 (PMC12811262; doi:10.1038/s41392-025-02559-3)
Supplement: Supplementary file 3 — Supplementary Table S2 [file 41392_2025_2559_MOESM3_ESM.xlsx]

## Sheet: stats all_media
	1. PANC-1 vs hTERT-HPNE						2. PPCL-68 vs hTERT-HPNE
	FC	log2(FC)	p-value	-log10(p)	FDR	-log10(FDR)	FC	log2(FC)	p-Value	-log10(p)	FDR	-log10(FDR)
2-Deoxyglucose-6-Phosphate_neg	0.81529	-0.29462	0.35429	0.45064	0.51607	0.28729	0.83638	-0.25776	0.44453	0.3521	0.69854	0.15581
2-Oxoisoleucine_neg	1.122	0.16609	0.00042278	3.3739	0.0085182	2.0697	1.0558	0.07834	0.075588	1.1215	0.21723	0.66308
3-(4-Hydroxyphenyl)propionate_neg	1.7276	0.78874	0.0013844	2.8587	0.017115	1.7666	1.5881	0.66731	0.00134	2.8729	0.0092928	2.0319
3-Methyl-3-hydroxyglutaric acid_neg	1.2747	0.35019	0.018633	1.7297	0.082535	1.0834	1.1219	0.16589	0.0035054	2.4553	0.019968	1.6997
3-Nitrotyrosine_neg	0.93968	-0.089758	0.38523	0.41428	0.55356	0.25684	0.9327	-0.10052	0.34041	0.46799	0.57762	0.23836
5-Hydroxyl-Indole-3-Acetic Acid_neg	1.0403	0.056985	0.63668	0.19608	0.75222	0.12365	0.88626	-0.17421	0.066772	1.1754	0.2002	0.69853
5-Methylthioadenosine_pos	0.7966	-0.32807	0.0014109	2.8505	0.017115	1.7666	0.6667	-0.5849	0.0011604	2.9354	0.0084131	2.075
5-Methyluridine_neg	0.91014	-0.13585	0.088089	1.0551	0.2097	0.67839	0.99033	-0.014019	0.80285	0.095366	0.91033	0.040802
5-Thymidylic Acid (TMP)_neg	1.0934	0.12876	0.5478	0.26138	0.68261	0.16583	1.6652	0.73572	0.92158	0.035467	0.96863	0.013842
7-Methylguanine_pos	1.2118	0.27713	0.013326	1.8753	0.068565	1.1639	0.28724	-1.7997	1.5706e-08	7.8039	9.021e-07	6.0447
Acadesine_pos	1.2022	0.26563	0.012193	1.9139	0.064609	1.1897	1.0775	0.10773	0.18012	0.74443	0.38053	0.41961
Acetoacetate_neg	0.7213	-0.47132	0.12399	0.9066	0.26546	0.576	0.84509	-0.24281	0.26687	0.5737	0.49209	0.30796
Acetyl co A_2_pos	0.5024	-0.99308	0.21735	0.66283	0.39173	0.40702	0.42035	-1.2503	0.12677	0.89698	0.30792	0.51157
Acetylalanine_neg	0.94842	-0.076401	0.88729	0.051935	0.93382	0.029736	0.8081	-0.30739	0.31086	0.50743	0.55091	0.25892
Acetyl-Amino Sugar Phosphates_neg	0.67375	-0.56971	0.22981	0.63863	0.40091	0.39695	0.7006	-0.51335	0.29333	0.53264	0.52569	0.27927
Acetylaspartate_pos	1.1078	0.14776	0.37397	0.42716	0.54226	0.26579	1.013	0.018639	0.79596	0.099111	0.91033	0.040802
Acetyl-Aspartyl-Glutamate_neg	1.7462	0.80419	0.042344	1.3732	0.13114	0.88226	4.4695	2.1601	1.9725e-06	5.705	4.4039e-05	4.3562
Acetylcarnitine_pos	1.2254	0.29325	0.023982	1.6201	0.095259	1.0211	1.1805	0.23941	0.12227	0.91268	0.30003	0.52283
Acetyl-CoA_pos	0.7994	-0.32302	0.08625	1.0642	0.20731	0.68338	0.47254	-1.0815	0.00074042	3.1305	0.0057608	2.2395
Acetyl-Glucosamine 1-Phosphate_neg	0.41797	-1.2585	0.037107	1.4305	0.11866	0.92569	0.63953	-0.64491	0.17647	0.75333	0.37665	0.42406
Acetylglutamate_neg	2.442	1.2881	0.00018906	3.7234	0.0052524	2.2796	1.7377	0.7972	0.0028708	2.542	0.017672	1.7527
Acetylglutamine_neg	1.2533	0.32569	0.1264	0.89826	0.26854	0.57098	1.1482	0.1994	0.33865	0.47025	0.57762	0.23836
Acetylglycine/Glycocyamine_pos	1.1615	0.21603	0.9265	0.033153	0.95959	0.017913	1.2789	0.35485	0.4095	0.38774	0.65644	0.1828
Acetylglycine_neg	1.4021	0.48755	0.11599	0.93557	0.25344	0.59613	0.92857	-0.10691	0.59776	0.22347	0.84649	0.072377
Acetyllysine_pos	1.1124	0.15361	0.0085849	2.0663	0.050714	1.2949	1.0168	0.024043	0.68315	0.16548	0.87873	0.056145
Acetylmethionine_neg	1.4325	0.51857	0.0043426	2.3623	0.032216	1.4919	1.7522	0.80919	0.00011929	3.9234	0.001472	2.8321
Acetylneuraminate_neg	0.81216	-0.30017	0.0097411	2.0114	0.05549	1.2558	0.87704	-0.18928	0.05688	1.245	0.17651	0.75323
Acetylornithine_neg	0.52428	-0.93159	6.02e-05	4.2205	0.0027429	2.5618	0.058501	-4.0954	2.0959e-10	9.6786	6.6859e-08	7.1748
Acetylphenylalanine_neg	0.63881	-0.64654	0.0015023	2.8232	0.017115	1.7666	0.53094	-0.91337	3.1355e-05	4.5037	0.00050012	3.3009
Acetylphosphate_neg	1.1802	0.23899	0.18227	0.73929	0.34202	0.46595	1.2598	0.33323	0.14671	0.83355	0.3416	0.46648
Acetylserine_neg	1.1319	0.17871	0.024188	1.6164	0.095259	1.0211	1.0522	0.073439	0.39952	0.39846	0.64367	0.19133
Acetyltyrosine_neg	0.5232	-0.93455	0.047543	1.3229	0.13982	0.85444	0.45788	-1.1269	0.041422	1.3828	0.13909	0.8567
Acetyltyrptophan_neg	1.008	0.011539	0.9601	0.017685	0.98528	0.0064403	0.89602	-0.15839	0.011241	1.9492	0.04846	1.3146
Adenine_pos	1.2273	0.29549	0.2269	0.64416	0.40091	0.39695	1.1417	0.19114	0.58866	0.23013	0.84649	0.072377
Adenosine_pos	0.95879	-0.060709	0.8396	0.075927	0.911	0.040484	0.94044	-0.088588	0.70829	0.14979	0.89892	0.046278
Adipate_neg	1.1213	0.16521	0.30372	0.51752	0.46581	0.33179	1.071	0.098896	0.58566	0.23235	0.84649	0.072377
Alanine_pos	0.93696	-0.093944	0.46187	0.33548	0.62168	0.20643	0.98266	-0.025241	0.78746	0.10377	0.91033	0.040802
Allantoin_neg	0.89406	-0.16156	0.21665	0.66424	0.39173	0.40702	0.93363	-0.09908	0.16168	0.79134	0.36067	0.44288
Allopurinol_neg	1.0129	0.018474	0.97931	0.0090778	0.98907	0.004771	0.31204	-1.6802	3.4955e-07	6.4565	1.3938e-05	4.8558
Alpha-D-Glucose_neg	1.1224	0.16658	0.58074	0.23602	0.70979	0.14887	1.0568	0.079642	0.82648	0.082768	0.9191	0.036639
Alpha-Tocopherol_neg	1.3061	0.38531	0.0047182	2.3262	0.033446	1.4756	1.0423	0.059781	0.48365	0.31547	0.72128	0.1419
Aminoadipate_neg	2.6668	1.4151	0.035757	1.4466	0.11866	0.92569	3.0285	1.5986	0.0096645	2.0148	0.043422	1.3623
Aminobenzoates/Trigonelline_pos	0.53968	-0.88982	0.0045809	2.339	0.033212	1.4787	0.45231	-1.1446	0.00085717	3.0669	0.006359	2.1966
Aminobenzoic Acid_pos	0.99238	-0.011037	0.86995	0.060506	0.93382	0.029736	1.0361	0.051107	0.75573	0.12164	0.91033	0.040802
Aminobutyrate_pos	1.0798	0.11076	0.02659	1.5753	0.10146	0.99369	1.0635	0.088794	0.24903	0.60374	0.47007	0.32784
Aminopimelic Acid_neg	1.1223	0.16646	0.88484	0.053133	0.93382	0.029736	1.0188	0.026801	0.93827	0.027674	0.96863	0.013842
Aminosugar Phosphate_neg	0.4441	-1.171	0.0272	1.5654	0.10146	0.99369	0.51873	-0.94695	0.045533	1.3417	0.14672	0.83352
Aminosugar Phosphates_pos	1.1797	0.23843	0.22258	0.65252	0.39666	0.40159	1.2394	0.30966	0.076724	1.1151	0.21853	0.6605
Aminovaleric Acid_pos	0.83977	-0.25193	0.27038	0.56803	0.43782	0.35871	0.88784	-0.17163	0.45715	0.33994	0.71486	0.14578
AMP_pos	0.035037	-4.835	3.76e-06	5.4254	0.00027982	3.5531	0.021219	-5.5585	1.1539e-08	7.9378	9.021e-07	6.0447
Arachidonate_neg	0.60658	-0.72123	0.48179	0.31715	0.64037	0.19357	0.73473	-0.44471	0.80354	0.094995	0.91033	0.040802
Arginine_pos	0.56729	-0.81783	0.0052006	2.2839	0.036065	1.4429	0.044445	-4.4918	1.8353e-08	7.7363	9.021e-07	6.0447
Argininosuccinic Acid_neg	4.4838	2.1647	0.00090686	3.0425	0.013776	1.8609	7.629	2.9315	0.0018382	2.7356	0.011967	1.922
Atrolactate_neg	1.6207	0.69658	0.0017066	2.7679	0.018147	1.7412	1.5263	0.61008	0.0013735	2.8622	0.0093222	2.0305
Azelaic Acid_neg	0.9552	-0.066127	0.73777	0.13208	0.82578	0.083134	1.0084	0.012118	0.86504	0.062963	0.94503	0.024555
Betaine_pos	1.0571	0.080068	0.12923	0.88864	0.27121	0.5667	1.0242	0.034505	0.52753	0.27776	0.77193	0.11242
Betaleucine_pos	0.97465	-0.037049	0.69314	0.15918	0.79536	0.099434	1.0342	0.048454	0.68782	0.16253	0.88118	0.054936
Biotin_neg	0.84971	-0.23496	0.53507	0.27159	0.67199	0.17263	0.30931	-1.6929	0.0030238	2.5195	0.0182	1.7399
Bisphosphoglycerates_neg	0.60843	-0.71685	0.10619	0.97392	0.23689	0.62546	0.78431	-0.35051	0.47313	0.32502	0.71804	0.14385
Butylcarnitine_pos	1.1219	0.166	0.016056	1.7943	0.076448	1.1166	1.1102	0.15082	0.021954	1.6585	0.081433	1.0892
Butyryl-CoA_neg	1.1577	0.21131	0.34703	0.45963	0.51008	0.29236	1.0627	0.087703	0.491	0.30892	0.72851	0.13756
Caffeine_pos	1.2605	0.33405	0.20539	0.68743	0.38315	0.41663	1.2984	0.37676	0.10641	0.97303	0.27823	0.5556
cAMP_pos	1.0558	0.078323	0.69987	0.15498	0.79824	0.097864	0.92339	-0.11499	0.6705	0.1736	0.86947	0.060746
Carnitine_pos	0.94791	-0.077185	0.21123	0.67525	0.38504	0.4145	0.91393	-0.12985	0.14441	0.84039	0.33874	0.47014
Carnosine_pos	0.76296	-0.39032	0.29763	0.52633	0.46089	0.33641	0.90285	-0.14743	0.43355	0.36296	0.68467	0.16452
CDP_pos	0.19422	-2.3643	0.0033507	2.4749	0.02607	1.5839	0.14319	-2.804	0.00025165	3.5992	0.0024326	2.6139
cGMP_pos	0.81803	-0.28977	0.022335	1.651	0.090189	1.0448	0.57429	-0.80015	0.00014243	3.8464	0.0016227	2.7898
Cholesterol Sulfate_neg	0.79309	-0.33444	0.25731	0.58954	0.42975	0.36678	1.3183	0.39866	0.22402	0.64972	0.44112	0.35544
Choline_pos	1.0373	0.052807	0.4357	0.36081	0.60168	0.22063	0.99606	-0.0056885	0.93278	0.030223	0.96863	0.013842
Cis-4-Hydroxy-D-Proline_pos	1.0014	0.0020268	0.97623	0.01045	0.98907	0.004771	0.96367	-0.053385	0.62056	0.20721	0.84649	0.072377
Cis-Aconitate_neg	0.90872	-0.13809	0.20963	0.67855	0.38432	0.4153	0.89981	-0.15231	0.014916	1.8264	0.059476	1.2257
Citicoline_pos	0.38484	-1.3777	0.0605	1.2182	0.16218	0.79	0.71385	-0.4863	0.3719	0.42958	0.62113	0.20682
Citramalic Acid_neg	0.89349	-0.16248	0.27884	0.55465	0.44385	0.35277	0.95461	-0.067019	0.65437	0.18418	0.85712	0.06696
Citrate_neg	0.95479	-0.066744	0.60578	0.21768	0.73199	0.1355	0.96793	-0.047027	0.71012	0.14867	0.89892	0.046278
Citrulline_pos	12.143	3.602	1.56e-08	7.8077	4.7499e-06	5.3233	24.971	4.6422	6.0397e-09	8.219	6.4222e-07	6.1923
CMP_pos	0.25603	-1.9656	0.00016593	3.7801	0.0052524	2.2796	0.11686	-3.0972	1.2382e-05	4.9072	0.00020789	3.6822
Coenzyme A_pos	1.2219	0.28907	0.30599	0.51429	0.46704	0.33065	1.0446	0.062991	0.75156	0.12404	0.91033	0.040802
Cortisone_pos	0.78517	-0.34892	0.058993	1.2292	0.16084	0.7936	0.46677	-1.0992	0.01685	1.7734	0.066358	1.1781
Cotinine_pos	1.0299	0.042487	0.34461	0.46267	0.51008	0.29236	1.011	0.015755	0.76501	0.11633	0.91033	0.040802
Creatine_pos	0.95109	-0.072347	0.4	0.39794	0.56711	0.24633	0.88829	-0.1709	0.020752	1.6829	0.077881	1.1086
Creatinine_pos	0.94764	-0.077589	0.41587	0.38104	0.57679	0.23898	0.9238	-0.11435	0.28251	0.54896	0.50916	0.29315
Cresol-Sulfate_neg	0.66805	-0.58197	0.28947	0.5384	0.4538	0.34314	0.88586	-0.17485	0.78791	0.10352	0.91033	0.040802
Cyanocobalamin_pos	1.2109	0.27609	0.035139	1.4542	0.11799	0.92815	1.0635	0.088864	0.38726	0.412	0.63352	0.19824
Cysteine-S-Sulfate_neg	0.39495	-1.3403	0.00019758	3.7043	0.0052524	2.2796	0.39824	-1.3283	0.00017486	3.7573	0.0018594	2.7306
Cystine_pos	0.99947	-0.00076628	0.98287	0.0075024	0.98907	0.004771	0.68824	-0.53902	0.012873	1.8903	0.051982	1.2841
Cytidine_pos	0.87802	-0.18767	0.45695	0.34013	0.61766	0.20925	0.81176	-0.30088	0.15412	0.81214	0.3537	0.45137
Cytosine_pos	0.90306	-0.1471	0.03142	1.5028	0.11137	0.95324	0.71853	-0.47689	0.0031447	2.5024	0.018239	1.739
dAMP_pos	0.19966	-2.3244	5.81e-06	5.2355	0.0003091	3.5099	0.12674	-2.9801	1.0962e-06	5.9601	3.1788e-05	4.4977
dCMP_pos	1.0546	0.076703	0.45456	0.34241	0.61703	0.20969	1.1146	0.15654	0.030621	1.514	0.10734	0.96923
Deoxyadenosine_pos	1.4299	0.51592	0.0021295	2.6717	0.021913	1.6593	1.195	0.25706	0.096316	1.0163	0.25604	0.59169
Deoxycholic Acid_neg	0.99379	-0.0089861	0.73304	0.13487	0.82578	0.083134	1.0222	0.03161	0.65279	0.18523	0.85712	0.06696
Deoxyguanosine_neg	1.1063	0.14573	0.49067	0.30921	0.64209	0.19241	0.90584	-0.14268	0.38521	0.41431	0.63341	0.19832
Deoxyinosine_neg	1.139	0.18771	0.082693	1.0825	0.20449	0.68933	1.5877	0.66698	0.00032778	3.4844	0.0029875	2.5247
Deoxyribose-5-Phosphate_neg	1.7897	0.83974	0.0071802	2.1439	0.045809	1.339	2.5975	1.3771	0.0012868	2.8905	0.0091218	2.0399
Dephospho-CoA_pos	0.80721	-0.30898	0.14531	0.83772	0.29524	0.52983	1.2422	0.31293	0.095521	1.0199	0.25604	0.59169
D-Erythrose 4-Phosphate_neg	0.60238	-0.73125	0.40471	0.39286	0.56901	0.24488	0.52386	-0.93275	0.25092	0.60046	0.47085	0.32712
dGMP_pos	0.12169	-3.0387	0.00024009	3.6196	0.0054707	2.262	0.050877	-4.2968	2.0708e-06	5.6839	4.4039e-05	4.3562
DHAP/G-3-P_neg	1.0153	0.021876	0.80385	0.094823	0.89038	0.050425	0.92247	-0.11643	0.79207	0.10123	0.91033	0.040802
Dihydroorotate_neg	0.84004	-0.25147	0.049467	1.3057	0.14169	0.84866	0.88801	-0.17135	0.082794	1.082	0.23373	0.63129
Dihydrouracil_pos	0.65645	-0.60725	0.15975	0.79655	0.31448	0.5024	1.5431	0.62586	0.11587	0.93602	0.28884	0.53934
Dihydroxyacetone Phosphate_pos	0.96051	-0.058133	0.61618	0.21029	0.73344	0.13464	0.99882	-0.0017004	0.93652	0.028483	0.96863	0.013842
Dimethylarginine_pos	0.98766	-0.017912	0.74611	0.1272	0.8322	0.079771	0.86473	-0.20969	0.022503	1.6478	0.082127	1.0855
Dimethylglycine_pos	1.0956	0.13171	0.10047	0.99794	0.22894	0.64028	1.0972	0.13384	0.17575	0.75509	0.37665	0.42406
Dimethylguanosine_pos	1.1322	0.17914	0.16539	0.78148	0.31976	0.49517	0.95909	-0.06026	0.61367	0.21207	0.84649	0.072377
Dimethylxanthine_pos	1.0391	0.055325	0.63427	0.19773	0.75216	0.12369	1.1031	0.14158	0.094146	1.0262	0.25604	0.59169
Diphospho-D-Glyceric Acid_neg	0.94137	-0.087171	0.80251	0.095548	0.89038	0.050425	0.98024	-0.028791	0.93682	0.028346	0.96863	0.013842
Dodecenoylcarnitine_pos	1.5836	0.66319	0.0016532	2.7817	0.018147	1.7412	1.807	0.85357	0.00043613	3.3604	0.0035673	2.4477
Dopamine_pos	1.2424	0.31312	0.014215	1.8473	0.069762	1.1564	0.7909	-0.33843	0.034782	1.4587	0.11804	0.92799
D-Ribose 5-Phosphate_neg	0.514	-0.96015	0.086434	1.0633	0.20731	0.68338	0.92534	-0.11194	0.99896	0.00045053	0.99896	0.00045053
dTMP_pos	1.0057	0.0081745	0.88667	0.052237	0.93382	0.029736	1.0378	0.053484	0.59178	0.22784	0.84649	0.072377
dTTP_neg	1.012	0.017151	0.92279	0.034898	0.95886	0.018246	0.99443	-0.0080644	0.98052	0.0085449	0.99297	0.0030647
dUMP_pos	1.029	0.04123	0.61205	0.21321	0.73344	0.13464	1.1482	0.19944	0.11607	0.9353	0.28884	0.53934
dUTP_pos	1.1264	0.17171	0.67199	0.17264	0.78811	0.10341	1.1804	0.23923	0.47533	0.323	0.71804	0.14385
Epinephrine-H2O_pos	0.44597	-1.165	0.020977	1.6783	0.089221	1.0495	0.58915	-0.7633	0.11542	0.93771	0.28884	0.53934
Erythronate_neg	0.90655	-0.14154	0.077462	1.1109	0.19768	0.70403	0.97035	-0.043418	0.65583	0.18321	0.85712	0.06696
Erythrose_neg	2.6905	1.4279	0.089982	1.0458	0.21262	0.67239	1.311	0.39064	0.76468	0.11652	0.91033	0.040802
Erythrose-4-Phosphate_neg	0.5184	-0.94787	0.16069	0.794	0.31448	0.5024	0.51099	-0.96863	0.18714	0.72783	0.38994	0.40901
Ethylmalonate_neg	2.3823	1.2524	0.032224	1.4918	0.11296	0.94707	2.9573	1.5643	0.0062633	2.2032	0.031714	1.4987
FAD_pos	1.8188	0.86298	0.0014591	2.8359	0.017115	1.7666	1.4941	0.57924	0.011745	1.9302	0.049297	1.3072
FADH_pos	0.92596	-0.11097	0.56054	0.25139	0.69244	0.15962	1.0947	0.1306	0.88462	0.053245	0.95659	0.019276
Farnesyl Pyrophosphate_neg	0.71352	-0.48697	0.081407	1.0893	0.20288	0.69276	0.40453	-1.3057	0.00012661	3.8975	0.0014958	2.8251
Flavin Mononucleotide_pos	1.2044	0.26837	0.17788	0.74987	0.33776	0.47139	0.56993	-0.81114	0.0085674	2.0672	0.039609	1.4022
Fructose 1,6-Bisphosphate_neg	1.076	0.10573	0.12253	0.91177	0.26409	0.57824	1.0661	0.092327	0.24314	0.61414	0.46445	0.33306
Fructose_neg	1.1231	0.1675	0.49225	0.30781	0.64209	0.19241	1.0542	0.076106	0.78201	0.10679	0.91033	0.040802
Fumarate_neg	2.8983	1.5352	2.98e-08	7.5261	4.7499e-06	5.3233	3.7337	1.9006	3.6684e-09	8.4355	5.8511e-07	6.2328
Galactose_neg	1.1173	0.16008	0.50326	0.2982	0.649	0.18776	1.1016	0.13959	0.62143	0.20661	0.84649	0.072377
Geranyl Diphosphate_neg	0.75599	-0.40356	0.34858	0.4577	0.51008	0.29236	0.75548	-0.40453	0.35496	0.44982	0.59596	0.22479
Geranyl-pyrophosphate-HPO3_neg	0.94983	-0.074261	0.49314	0.30703	0.64209	0.19241	0.9785	-0.031351	0.80079	0.09648	0.91033	0.040802
Gluconate_neg	0.89842	-0.15453	0.12712	0.8958	0.26854	0.57098	0.92988	-0.10489	0.18267	0.73834	0.38336	0.41639
Gluconolactone_neg	1.6446	0.71776	0.6596	0.18072	0.77643	0.1099	1.2232	0.29069	0.50189	0.29939	0.74122	0.13005
Glucoronate_neg	0.45262	-1.1436	0.078625	1.1044	0.19906	0.70102	1.1064	0.14583	0.13352	0.87446	0.3155	0.50101
Glucosamine-6-Phosphate_neg	0.5764	-0.79485	0.1056	0.97635	0.23689	0.62546	0.63525	-0.6546	0.19745	0.70454	0.39367	0.40487
Glucose_neg	1.3775	0.46203	0.25487	0.59368	0.42791	0.36864	1.1254	0.17037	0.62359	0.2051	0.84649	0.072377
Glucose-1,6-Bisphosphate_neg	0.80629	-0.31063	0.018887	1.7238	0.082535	1.0834	0.9027	-0.14767	0.22761	0.64282	0.44544	0.35121
Glucuronate_neg	1.0019	0.0026981	0.99669	0.0014397	0.99669	0.0014397	1.0826	0.1145	0.32391	0.48957	0.56979	0.24429
Glutamate_pos	0.72864	-0.45673	0.034362	1.4639	0.11661	0.93326	0.76784	-0.38111	0.10843	0.96486	0.2812	0.55098
Glutarate_neg	2.5098	1.3276	0.029762	1.5263	0.10789	0.96703	3.0993	1.632	0.0061562	2.2107	0.031675	1.4993
Glutathione Oxidized_pos	2.175	1.121	0.010955	1.9604	0.06025	1.22	0.71274	-0.48856	0.51593	0.28741	0.75844	0.12008
Glutathione Reduced_pos	0.92594	-0.11101	0.1129	0.94732	0.2501	0.60189	0.56441	-0.82518	5.5825e-05	4.2532	0.00075855	3.12
Glyceraldehyde_neg	1.1682	0.22429	0.16392	0.78537	0.31884	0.49642	1.1465	0.19725	0.32859	0.48335	0.57279	0.24201
Glycerate_neg	0.87657	-0.19005	0.093835	1.0276	0.2201	0.65738	0.85818	-0.22065	0.022656	1.6448	0.082127	1.0855
Glycerol-3-Phosphate_neg	2.1021	1.0719	0.0027743	2.5568	0.024972	1.6025	2.8802	1.5262	0.0003633	3.4397	0.0031171	2.5062
Glycerophosphocholine_pos	0.90163	-0.14939	0.174	0.75945	0.33237	0.47837	0.79902	-0.3237	0.034029	1.4682	0.11672	0.93285
Glycine_neg	0.83414	-0.26164	0.52527	0.27961	0.66493	0.17722	0.83954	-0.25232	0.60087	0.22122	0.84649	0.072377
Glycochenodeoxycholate_neg	1.1041	0.14285	0.14392	0.84187	0.29524	0.52983	1.0275	0.039152	0.64687	0.18918	0.85712	0.06696
Glycocholic Acid_neg	1.131	0.17765	0.047774	1.3208	0.13982	0.85444	1.0458	0.06459	0.30779	0.51174	0.54852	0.26081
glycocyamine_neg_1	1.3593	0.44283	0.047228	1.3258	0.13982	0.85444	0.97447	-0.037304	0.79647	0.098833	0.91033	0.040802
Glycyl-Proline_pos	0.94381	-0.083427	0.69015	0.16106	0.79536	0.099434	1.1481	0.1992	0.19166	0.71746	0.39193	0.40679
GMP_pos	0.026133	-5.258	4.05e-07	6.3924	4.3079e-05	4.3657	0.025101	-5.3161	5.9069e-06	5.2286	0.00011084	3.9553
GTP_pos	1.0746	0.10382	0.96057	0.017471	0.98528	0.0064403	1.0398	0.056254	0.99121	0.0038335	0.99724	0.001199
Guanine_pos	1.316	0.39617	0.0027668	2.558	0.024972	1.6025	0.97358	-0.038633	0.60791	0.21616	0.84649	0.072377
Guanosine_pos	1.0131	0.018796	0.83397	0.078851	0.90797	0.041928	0.51386	-0.96055	0.00037132	3.4303	0.0031171	2.5062
Hexanoylcarnitine_pos	1.2755	0.35102	0.0013014	2.8856	0.017115	1.7666	1.1658	0.22127	0.026969	1.5691	0.095591	1.0196
Hexose 6-Phosphate_neg	0.15102	-2.7272	0.0084654	2.0724	0.050714	1.2949	0.75665	-0.40231	0.90845	0.041699	0.96863	0.013842
Hippurate_neg	1.1756	0.23337	0.031215	1.5056	0.11137	0.95324	1.0685	0.095628	0.074994	1.125	0.21723	0.66308
Histidine_pos	0.74815	-0.4186	0.25385	0.59543	0.42791	0.36864	0.9526	-0.070054	0.9796	0.0089513	0.99297	0.0030647
Histidinol_pos	0.90495	-0.14409	0.81291	0.089959	0.89729	0.047066	0.89598	-0.15846	0.74126	0.13003	0.91033	0.040802
Homoarginine_pos	0.81665	-0.29222	0.008779	2.0566	0.050918	1.2931	0.79788	-0.32576	0.020213	1.6944	0.076762	1.1149
Homocitrulline_pos	0.74555	-0.42362	0.15082	0.82154	0.30451	0.51641	0.97147	-0.041758	0.90434	0.043667	0.96863	0.013842
Homocystine_pos	0.79753	-0.3264	0.33954	0.46911	0.50613	0.29573	0.9587	-0.060842	0.8695	0.060729	0.94666	0.023806
Homogentisate_neg	1.0192	0.02741	0.34637	0.46046	0.51008	0.29236	0.96969	-0.044406	0.11516	0.9387	0.28884	0.53934
Homoserine_pos	0.70037	-0.51382	0.022286	1.652	0.090189	1.0448	0.72425	-0.46544	0.19662	0.70636	0.39367	0.40487
Hydrocinnamic Acid_neg	1.0933	0.12865	0.48982	0.30996	0.64209	0.19241	1.0333	0.047271	0.70063	0.15451	0.894	0.048663
Hydroxphenylpyruvic Acid_neg	1.4041	0.48963	0.096358	1.0161	0.22437	0.64904	1.1538	0.20634	0.78749	0.10376	0.91033	0.040802
Hydroxybutanoate_pos	1.079	0.10964	0.30138	0.52089	0.46444	0.33307	1.031	0.044054	0.33344	0.47699	0.57709	0.23876
Hydroxybutyrate_neg	1.2033	0.26696	0.26111	0.58318	0.43158	0.36494	1.043	0.060749	0.65829	0.18158	0.85712	0.06696
Hydroxyglutarate_neg	1.1525	0.20478	0.13025	0.88523	0.27156	0.56613	1.1683	0.22438	0.14862	0.82791	0.34356	0.464
Hydroxyguanosine_pos	0.99803	-0.0028521	0.96998	0.013238	0.98907	0.004771	0.77376	-0.37005	0.044702	1.3497	0.14592	0.83589
Hydroxyindoleacetate_pos	1.0496	0.069834	0.5699	0.2442	0.69923	0.15538	1.4644	0.55028	0.044804	1.3487	0.14592	0.83589
Hydroxyisobutyrate_neg	1.1554	0.20833	0.03609	1.4426	0.11866	0.92569	1.0803	0.11148	0.23716	0.62496	0.45575	0.34128
Hydroxyisocaproic Acid_neg	0.95577	-0.065266	0.5622	0.25011	0.69244	0.15962	0.87496	-0.19271	0.17711	0.75176	0.37665	0.42406
Hydroxyisovalerate_neg	0.089281	-3.4855	0.052898	1.2766	0.14933	0.82585	0.51705	-0.95161	0.94771	0.023324	0.96897	0.013688
Hydroxy-Methylbutyrate_neg	0.10855	-3.2035	0.085893	1.066	0.20731	0.68338	0.57961	-0.78683	0.92093	0.035771	0.96863	0.013842
Hydroxyphenyllactate_neg	1.1294	0.17556	0.018135	1.7415	0.082535	1.0834	1.0329	0.046663	0.1936	0.71309	0.39337	0.4052
Hydroxypropionate_neg	1.3284	0.40965	0.033896	1.4699	0.11627	0.93455	1.2437	0.31463	0.091901	1.0367	0.25493	0.59358
Hydroxytryptophan_pos	1.2192	0.28599	0.50662	0.29532	0.649	0.18776	1.0533	0.074882	0.90773	0.042045	0.96863	0.013842
Hypoxanthine_neg	0.9084	-0.1386	0.22049	0.65662	0.39514	0.40325	0.278	-1.8468	9.1874e-07	6.0368	2.9308e-05	4.533
Imidazole_pos	1.0729	0.10155	0.90667	0.042552	0.94829	0.023061	0.97813	-0.031906	0.73237	0.13527	0.91033	0.040802
Imidazoleacetate_pos	0.81999	-0.28632	9.2e-05	4.0362	0.0036682	2.4355	0.77226	-0.37284	0.0014416	2.8411	0.0095809	2.0186
IMP_pos	0.021313	-5.5521	0.00012168	3.9148	0.0043128	2.3652	0.010095	-6.6302	1.3751e-06	5.8617	3.6554e-05	4.4371
Indole Propionate_neg	1.0235	0.033507	0.93944	0.027133	0.96984	0.013301	1.0691	0.09638	0.37411	0.427	0.62157	0.20651
Indole_pos	1.083	0.11502	0.061562	1.2107	0.1623	0.78968	1.0193	0.027597	0.77619	0.11003	0.91033	0.040802
Indole-2-Carboxylic Acid_neg	2.6452	1.4034	0.036883	1.4332	0.11866	0.92569	3.2714	1.7099	0.0069092	2.1606	0.033908	1.4697
Indole-3-Acetic Acid_neg	0.8754	-0.19198	0.68565	0.1639	0.79536	0.099434	0.94329	-0.084233	0.99412	0.0025626	0.99724	0.001199
Indoleacrylate_pos	1.0039	0.005639	0.91735	0.037464	0.95632	0.019394	0.9871	-0.018732	0.77374	0.1114	0.91033	0.040802
Indolebutyric Acid_pos	1.2783	0.35418	0.13568	0.86749	0.28105	0.55122	1.4748	0.56056	0.072036	1.1425	0.21082	0.67609
Indoxyl Sulfate_neg	1.217	0.28327	0.047347	1.3247	0.13982	0.85444	1.0897	0.12388	0.19505	0.70985	0.39367	0.40487
Inositol_neg	0.93353	-0.099236	0.8766	0.057201	0.93382	0.029736	1.0546	0.076656	0.80157	0.09606	0.91033	0.040802
Isocitrate_neg	0.99311	-0.0099713	0.97496	0.011014	0.98907	0.004771	0.94603	-0.080048	0.61493	0.21117	0.84649	0.072377
Isoleucine_pos	1.0153	0.021896	0.73571	0.13329	0.82578	0.083134	1.0214	0.030493	0.80209	0.095778	0.91033	0.040802
Isopropylmalic Acid_neg	0.25904	-1.9488	0.013929	1.8561	0.069762	1.1564	0.76092	-0.39418	0.80739	0.092918	0.91033	0.040802
Ketohexanoic Acid_neg	3.8994	1.9632	0.003014	2.5209	0.024972	1.6025	3.5396	1.8236	0.0039406	2.4044	0.021306	1.6715
Ketoisovalerate_neg	3.8211	1.934	4.39e-06	5.3579	0.00027982	3.5531	4.4346	2.1488	2.3441e-06	5.63	4.6736e-05	4.3303
Ketoisovaleric Acid_pos	0.16719	-2.5804	0.00042724	3.3693	0.0085182	2.0697	0.1379	-2.8583	0.00016298	3.7879	0.0017927	2.7465
Ketoleucine_neg	3.8969	1.9623	0.0028854	2.5398	0.024972	1.6025	3.5598	1.8318	0.0037086	2.4308	0.020755	1.6829
Kynurenate_pos	0.93787	-0.09254	0.68803	0.16239	0.79536	0.099434	1.2446	0.31564	0.10387	0.98349	0.27385	0.56249
Kynurenine_pos	0.67399	-0.56919	0.15812	0.801	0.31448	0.5024	0.61872	-0.69263	0.049461	1.3057	0.15778	0.80194
Lactate_neg	1.3987	0.48405	0.037925	1.4211	0.11978	0.92161	1.2725	0.3477	0.11681	0.93254	0.28884	0.53934
Leucic Acid_neg	1.3047	0.38373	0.00060057	3.2214	0.010643	1.9729	1.6329	0.70744	1.5187e-06	5.8185	3.7266e-05	4.4287
Leucine_pos	0.89402	-0.16162	0.5197	0.28425	0.66049	0.18013	0.87302	-0.19591	0.47012	0.32779	0.71804	0.14385
Linoleic Acid_pos	1.8505	0.88793	0.033173	1.4792	0.11502	0.93921	1.3014	0.3801	0.16108	0.79295	0.36067	0.44288
Lipoamide_pos	0.70825	-0.49767	0.011794	1.9283	0.063769	1.1954	0.943	-0.084667	0.6302	0.20052	0.85183	0.069646
M-4-Pyr/Oxypurinol_pos	1.1367	0.18481	0.018363	1.7361	0.082535	1.0834	0.81562	-0.29403	0.002463	2.6085	0.015714	1.8037
Malate_neg	2.7379	1.453	0.00070043	3.1546	0.01176	1.9296	3.3807	1.7573	0.00022083	3.6559	0.0022014	2.6573
Maleic Acid_neg	3.3867	1.7599	0.00022916	3.6399	0.0054707	2.262	3.8153	1.9318	0.00020443	3.6895	0.0021036	2.677
Malonate_neg	1.3332	0.41484	0.097979	1.0089	0.22649	0.64496	1.2177	0.28414	0.22223	0.65321	0.44031	0.35624
Malondialdehyde_neg	1.2478	0.3194	0.044848	1.3483	0.13756	0.8615	1.1186	0.16168	0.25395	0.59525	0.47374	0.32446
Malonyl-CoA_neg	0.28938	-1.789	0.02189	1.6598	0.090189	1.0448	0.12146	-3.0414	0.00076583	3.1159	0.0058167	2.2353
Mandelic Acid_neg	1.2809	0.35717	0.10328	0.98596	0.23367	0.63139	1.6985	0.76423	0.007523	2.1236	0.036361	1.4394
Mannose_neg	1.1137	0.15541	0.591	0.22841	0.71684	0.14458	1.0774	0.10761	0.63808	0.19512	0.85524	0.067911
Melatonin_pos	0.92603	-0.11088	0.70812	0.14989	0.80388	0.094809	0.99942	-0.0008418	0.89253	0.049375	0.96189	0.016876
Methionine Sulfoxide_pos	0.6565	-0.60712	0.027868	1.5549	0.10218	0.99062	0.65114	-0.61896	0.0081268	2.0901	0.038693	1.4124
Methionine_pos	1.1506	0.20235	0.55204	0.25803	0.68522	0.16417	0.97335	-0.03897	0.80803	0.092573	0.91033	0.040802
Methyladenosine_pos	1.3992	0.48463	0.06109	1.214	0.1623	0.78968	0.7178	-0.47835	0.011598	1.9356	0.049297	1.3072
Methylamino-Alanine_pos	1.0492	0.069329	0.27614	0.55887	0.44265	0.35394	1.038	0.053758	0.47629	0.32213	0.71804	0.14385
Methylcysteine_pos	0.9272	-0.10905	0.49821	0.30259	0.64605	0.18973	1.0024	0.0034192	0.98017	0.0086989	0.99297	0.0030647
Methylglutarate_neg	0.88305	-0.17944	0.27026	0.56822	0.43782	0.35871	0.79152	-0.3373	0.067152	1.1729	0.2002	0.69853
Methylguanosine_pos	1.0409	0.057857	0.39977	0.39819	0.56711	0.24633	0.2527	-1.9845	1.9795e-08	7.7034	9.021e-07	6.0447
Methylguanosines_pos	1.1251	0.17009	0.073237	1.1353	0.18841	0.7249	0.27183	-1.8792	4.6658e-07	6.3311	1.6538e-05	4.7815
Methylhistamine_pos	0.9365	-0.094644	0.61467	0.21135	0.73344	0.13464	0.96865	-0.045948	0.79183	0.10137	0.91033	0.040802
Methylhistidine_pos	1.2276	0.29585	0.26631	0.57462	0.43565	0.36086	1.0434	0.061245	0.87267	0.059151	0.94687	0.023708
Methylmalonate_neg	0.10687	-3.2261	0.05813	1.2356	0.15986	0.79627	0.54329	-0.88022	0.9463	0.02397	0.96897	0.013688
Methyl-Oxovalerate_neg	3.8699	1.9523	0.0030706	2.5128	0.024972	1.6025	3.5068	1.8101	0.0040309	2.3946	0.021431	1.669
Methylsuccinate_neg	1.0756	0.10511	0.025327	1.5964	0.098529	1.0064	1.1672	0.22307	0.012265	1.9113	0.050813	1.294
Methyltetrahydrofolate_pos	1.0305	0.043366	0.73714	0.13245	0.82578	0.083134	1.0763	0.10607	0.38929	0.40973	0.63359	0.19819
Methylthioadenosine_pos	0.80726	-0.3089	0.0014405	2.8415	0.017115	1.7666	0.66525	-0.58804	5.7069e-05	4.2436	0.00075855	3.12
Myoinositol_neg	0.87267	-0.19648	0.40947	0.38777	0.5704	0.24382	0.99988	-0.00017713	0.91294	0.039555	0.96863	0.013842
NAD_4_pos	1.3088	0.38822	0.20888	0.6801	0.38432	0.4153	1.1859	0.24599	0.34246	0.46539	0.57802	0.23806
NAD+_pos	0.83441	-0.26117	0.20874	0.6804	0.38432	0.4153	0.86545	-0.20848	0.39446	0.404	0.63874	0.19467
NADH_1_pos	1.3909	0.47604	0.58902	0.22987	0.71684	0.14458	0.97839	-0.031518	0.943	0.025489	0.96897	0.013688
NADH_3_pos	1.2432	0.3141	0.50679	0.29517	0.649	0.18776	0.84841	-0.23717	0.42691	0.36967	0.67753	0.16907
n-Glycylproline_pos	0.83221	-0.26498	0.25965	0.58562	0.43139	0.36513	1.0915	0.12631	0.60076	0.2213	0.84649	0.072377
Nicotinamide Mononucleotide_pos	0.52836	-0.92042	0.0079015	2.1023	0.048473	1.3145	0.22888	-2.1274	0.0055455	2.2561	0.029	1.5376
Nicotinamide Riboside_pos	0.9789	-0.030771	0.83195	0.079903	0.90797	0.041928	1.2262	0.2942	0.38376	0.41594	0.63341	0.19832
NMN_neg	1.1294	0.17554	0.11937	0.9231	0.25904	0.58662	1.1146	0.15659	0.17423	0.75888	0.37665	0.42406
Norepinephrine_pos	1.3981	0.48345	0.020124	1.6963	0.086749	1.0617	1.1125	0.15377	0.18895	0.72366	0.38994	0.40901
Normetanephrine-H2O_pos	1.0585	0.082055	0.53326	0.27306	0.67199	0.17263	1.7759	0.82853	0.019322	1.714	0.07426	1.1292
Norvaline_pos	0.75273	-0.4098	0.056466	1.2482	0.15663	0.80512	0.96006	-0.058808	0.78445	0.10543	0.91033	0.040802
Octadiecadienoylcarnitine_pos	0.95948	-0.059671	0.6752	0.17057	0.78897	0.10294	0.97043	-0.043302	0.75633	0.12129	0.91033	0.040802
Octanoylcarnitine_pos	1.5264	0.61009	0.0023759	2.6242	0.023685	1.6255	1.5101	0.59465	0.0028807	2.5405	0.017672	1.7527
Octenoylcarnitine_pos	1.2058	0.27002	0.29165	0.53513	0.45384	0.3431	1.3995	0.48494	0.32508	0.48801	0.56979	0.24429
OMP_neg	0.98502	-0.021781	0.84914	0.07102	0.91823	0.037051	0.92421	-0.11371	0.60239	0.22012	0.84649	0.072377
Ornithine_pos	0.99683	-0.0045811	0.99495	0.0021975	0.99669	0.0014397	1.3823	0.46707	0.64089	0.19322	0.85541	0.067824
Orotate_neg	1.1004	0.13801	0.3191	0.49607	0.48025	0.31853	1.2776	0.35345	0.010055	1.9976	0.04455	1.3512
Oxalate_neg	1.3693	0.45348	0.012355	1.9082	0.064609	1.1897	1.2169	0.28316	0.061381	1.212	0.18827	0.72521
Oxaloacetate_neg	1.2505	0.32249	0.00056502	3.2479	0.010602	1.9746	1.4091	0.49479	1.1371e-05	4.9442	0.00020153	3.6957
Oxobutanoate_neg	1.4033	0.48886	0.099577	1.0018	0.22852	0.64107	1.3289	0.41022	0.99353	0.0028198	0.99724	0.001199
Oxoguanine/3-Methoxytyramine_pos	0.69756	-0.5196	0.44026	0.35629	0.60536	0.21799	0.60194	-0.7323	0.27267	0.56437	0.49703	0.30362
Palmitic Acid_neg	1.065	0.090882	0.61593	0.21047	0.73344	0.13464	1.0556	0.07808	0.16138	0.79215	0.36067	0.44288
Pantothenate_pos	1.0418	0.059087	0.2501	0.60189	0.42437	0.37226	1.0614	0.08596	0.12958	0.88745	0.30849	0.51077
Phenylacetylglycine_pos	0.70011	-0.51434	0.0031313	2.5043	0.024972	1.6025	0.78197	-0.35482	0.0038144	2.4186	0.020979	1.6782
Phenylalanine_pos	0.71799	-0.47797	0.070622	1.1511	0.18316	0.73718	0.78412	-0.35086	0.26115	0.58312	0.48433	0.31485
Phenyllactate_neg	1.6425	0.71588	0.00098722	3.0056	0.014315	1.8442	1.5745	0.65486	0.00068532	3.1641	0.0054654	2.2624
Phenylpyruvate_neg	0.9403	-0.088803	0.47119	0.3268	0.63156	0.19959	1.4167	0.50258	0.0030913	2.5099	0.018239	1.739
Phosphocholine_pos	0.9246	-0.1131	0.23197	0.63456	0.40217	0.39559	0.78046	-0.3576	0.018512	1.7326	0.072016	1.1426
Phosphocreatine_pos	2.1937	1.1334	0.2484	0.60484	0.42375	0.37289	5.2311	2.3871	0.00032206	3.4921	0.0029875	2.5247
Phosphogluconate_neg	1.1768	0.23493	0.24611	0.60887	0.42375	0.37289	1.2693	0.34408	0.089069	1.0503	0.24924	0.60339
Phosphoglycerate_pos	1.4994	0.58443	0.0042003	2.3767	0.031902	1.4962	1.1696	0.226	0.24772	0.60604	0.47007	0.32784
Phosphopantothenate_neg	0.21317	-2.2299	0.17366	0.76029	0.33237	0.47837	0.3224	-1.6331	0.33468	0.47537	0.57709	0.23876
Phosphoribosyl Pyrophosphate_neg	0.71196	-0.49014	0.15712	0.80376	0.31448	0.5024	0.98235	-0.025693	0.85603	0.06751	0.9384	0.027612
Picolinate_neg	0.57371	-0.80162	0.70065	0.1545	0.79824	0.097864	0.54606	-0.87288	0.61837	0.20875	0.84649	0.072377
Pipecolate_pos	3.0217	1.5954	0.06872	1.1629	0.17969	0.74549	1.3462	0.42884	0.80165	0.096013	0.91033	0.040802
Proline_pos	0.90398	-0.14563	0.018616	1.7301	0.082535	1.0834	0.9147	-0.12864	0.065639	1.1828	0.19942	0.70024
Propionylcarnitine_pos	1.1722	0.22925	0.010316	1.9865	0.057735	1.2386	1.1231	0.16744	0.053556	1.2712	0.16915	0.77172
Pseudouridine_neg	1.5208	0.60478	0.06043	1.2187	0.16218	0.79	1.2826	0.35903	0.18947	0.72247	0.38994	0.40901
Pyridoxamine_pos	1.0072	0.010337	0.88985	0.050683	0.93382	0.029736	1.0551	0.077335	0.67755	0.16906	0.87505	0.057967
Pyroglutamate_neg	1.0779	0.10823	0.021286	1.6719	0.089345	1.0489	1.036	0.050987	0.16547	0.78129	0.36655	0.43586
Quinolinate_neg	1.0215	0.030627	0.27967	0.55336	0.44385	0.35277	0.98415	-0.023054	0.4178	0.37903	0.6664	0.17627
Riboflavin_pos	1.1992	0.26202	0.084462	1.0733	0.20726	0.68349	1.1404	0.18958	0.012739	1.8949	0.051982	1.2841
Ribose_neg	0.84881	-0.23648	0.14494	0.83882	0.29524	0.52983	0.96428	-0.052478	0.74217	0.1295	0.91033	0.040802
Ribulose 5-Phosphate_neg	0.7923	-0.33588	0.44216	0.35442	0.60536	0.21799	1.3206	0.40115	0.47192	0.32613	0.71804	0.14385
SAH_pos	1.6707	0.74042	0.0054429	2.2642	0.036942	1.4325	0.98155	-0.026867	0.78401	0.10568	0.91033	0.040802
Salicylurate_pos	1.0781	0.10843	0.38185	0.41811	0.55118	0.25871	0.98577	-0.020675	0.83277	0.079477	0.9224	0.035079
Sarcosine_pos	0.98185	-0.026419	0.69252	0.15957	0.79536	0.099434	0.91599	-0.1266	0.044827	1.3485	0.14592	0.83589
Sedoheptulose Phosphate_neg	0.89008	-0.16799	0.85486	0.068104	0.92129	0.035605	0.75324	-0.40882	0.46458	0.33294	0.71804	0.14385
Sedpheptulose Bisphosphates_neg	0.51496	-0.95746	0.056102	1.251	0.15663	0.80512	0.33088	-1.5956	0.0064366	2.1913	0.032083	1.4937
Serotonin_pos	0.99591	-0.0059102	0.88991	0.050653	0.93382	0.029736	0.98951	-0.015215	0.63508	0.19717	0.85481	0.068133
Sorbitol_pos	0.88915	-0.16949	0.4881	0.31149	0.64209	0.19241	0.95421	-0.067628	0.8133	0.089747	0.91033	0.040802
Spermine_pos	0.33774	-1.566	0.040147	1.3963	0.12556	0.90116	0.49788	-1.0061	0.12875	0.89024	0.30849	0.51077
Suberic Acid_neg	1.0553	0.077693	0.40669	0.39074	0.56901	0.24488	1.0093	0.013302	0.83817	0.076667	0.92518	0.033774
Succinate_neg	0.095308	-3.3913	0.049257	1.3075	0.14169	0.84866	0.52926	-0.91795	0.93592	0.028762	0.96863	0.013842
Succinylcarnitine/3-Hydroxyisovalerylcarnitine_pos	1.1637	0.21871	0.40632	0.39113	0.56901	0.24488	1.065	0.0909	0.48387	0.31527	0.72128	0.1419
Symmetric Dimethylarginine_pos	1.0225	0.03216	0.53852	0.2688	0.67367	0.17155	0.90641	-0.14177	0.096019	1.0176	0.25604	0.59169
Tartarate_neg	1.3138	0.39373	0.014096	1.8509	0.069762	1.1564	1.2242	0.29185	0.28159	0.55038	0.50916	0.29315
Taurine_neg	0.93136	-0.1026	0.26483	0.57704	0.43546	0.36105	0.91753	-0.12418	0.2332	0.63227	0.45361	0.34332
Tetradecadienoylcarnitine_pos	0.65851	-0.60272	0.28421	0.54636	0.44883	0.34792	1.4323	0.51837	0.17383	0.75988	0.37665	0.42406
Tetradecanedioic Acid_neg	1.1678	0.2238	0.0070961	2.149	0.045809	1.339	1.0693	0.096613	0.095768	1.0188	0.25604	0.59169
Theobromine_pos	1.1022	0.14032	0.18118	0.74188	0.342	0.46597	1.111	0.1518	0.12741	0.89478	0.30792	0.51157
Theophylline_neg	1.2593	0.33258	0.22792	0.64222	0.40091	0.39695	1.1395	0.18843	0.61681	0.20985	0.84649	0.072377
Thiamine Pyrophosphate_pos	5.0681	2.3414	0.0066852	2.1749	0.044429	1.3523	5.0341	2.3317	0.0084427	2.0735	0.039606	1.4022
Thiamine_pos	3.3933	1.7627	0.0029346	2.5324	0.024972	1.6025	4.312	2.1083	0.00036113	3.4423	0.0031171	2.5062
Threonate_neg	1.4523	0.53833	0.04656	1.332	0.13982	0.85444	1.872	0.9046	0.0089199	2.0496	0.040649	1.3909
Thymidine_neg	0.9886	-0.016543	0.87657	0.057212	0.93382	0.029736	1.0769	0.1069	0.23487	0.62917	0.45409	0.34286
Thymidylic Acid_pos	1.1124	0.15372	0.0076411	2.1168	0.047794	1.3206	1.1607	0.21504	0.02629	1.5802	0.094231	1.0258
Thymine_neg	1.1925	0.25401	0.15879	0.79918	0.31448	0.5024	1.2566	0.32948	0.17065	0.76789	0.37544	0.42546
Thyroxine_pos	1.2313	0.30014	0.027354	1.563	0.10146	0.99369	1.1107	0.15147	0.15917	0.79814	0.36067	0.44288
Trans-4-Hydroxyproline_pos	1.0123	0.017636	0.826	0.08302	0.90548	0.043122	1.0175	0.025045	0.93637	0.028552	0.96863	0.013842
Trimethylamine_pos	1.0362	0.051352	0.2902	0.5373	0.4538	0.34314	0.98737	-0.018333	0.72869	0.13746	0.91033	0.040802
Trimethyllysine_pos	0.5175	-0.95036	0.00077665	3.1098	0.012388	1.907	0.64063	-0.64244	0.033207	1.4788	0.11514	0.93877
Tryptophan_pos	0.80992	-0.30414	0.018439	1.7343	0.082535	1.0834	0.92948	-0.1055	0.46395	0.33353	0.71804	0.14385
Tryptophol_pos	1.1548	0.2076	0.31348	0.50379	0.47619	0.32222	1.07	0.097602	0.5496	0.25996	0.80055	0.09661
Tyrosine_pos	0.78875	-0.34237	0.015374	1.8132	0.074307	1.129	0.8694	-0.20191	0.056993	1.2442	0.17651	0.75323
UDP_pos	1.2404	0.31078	0.02711	1.5669	0.10146	0.99369	1.1001	0.13769	0.33941	0.46928	0.57762	0.23836
UDP-Acetylamino Sugars_neg	1.0116	0.016633	0.82188	0.08519	0.90407	0.043797	1.0708	0.09866	0.8547	0.068186	0.9384	0.027612
UMP_pos	0.17983	-2.4753	0.0030616	2.514	0.024972	1.6025	0.083656	-3.5794	4.4291e-05	4.3537	0.00064222	3.1923
Uracil_pos	1.2558	0.32857	0.27552	0.55984	0.44265	0.35394	0.95598	-0.064944	0.79615	0.099007	0.91033	0.040802
Urate_neg	1.13	0.17628	0.24813	0.60532	0.42375	0.37289	1.1247	0.16958	0.067921	1.168	0.20062	0.69763
Ureidopropionate_pos	0.92835	-0.10726	0.31917	0.49598	0.48025	0.31853	0.86899	-0.20259	0.11378	0.94395	0.28884	0.53934
Ureidosuccinic Acid_neg	1.027	0.038413	0.98244	0.0076948	0.98907	0.004771	2.002	1.0014	0.010232	1.99	0.044712	1.3496
Uric Acid_pos	0.93653	-0.09461	0.50862	0.29361	0.649	0.18776	1.0442	0.062406	0.8269	0.082548	0.9191	0.036639
Uridine_neg	0.78873	-0.34239	0.32535	0.48764	0.48727	0.31223	0.2666	-1.9072	0.00011998	3.9209	0.001472	2.8321
Valerylcarnitine_pos	1.1522	0.20436	0.08077	1.0927	0.20288	0.69276	1.0488	0.068743	0.27098	0.56706	0.4968	0.30382
Valine_pos	0.84258	-0.24711	0.1157	0.93666	0.25344	0.59613	0.99603	-0.0057455	0.81186	0.090519	0.91033	0.040802
Xanthine_neg	1.0773	0.10736	0.22999	0.63829	0.40091	0.39695	0.76212	-0.39192	3.3249e-05	4.4782	0.00050506	3.2967
Xanthosine_neg	1.0961	0.13236	0.47439	0.32386	0.63318	0.19847	0.94761	-0.077637	0.65065	0.18666	0.85712	0.06696
Xanthurenic Acid_neg	1.1285	0.17438	0.037198	1.4295	0.11866	0.92569	1.023	0.032756	0.62324	0.20534	0.84649	0.072377
Xylonate_neg	0.95704	-0.063354	0.45092	0.3459	0.61471	0.21133	0.9873	-0.018434	0.77194	0.11242	0.91033	0.040802
Xylose_neg	1.6865	0.75402	0.049747	1.3032	0.14169	0.84866	1.1595	0.21349	0.4772	0.3213	0.71804	0.14385
