# Supplementary material for: Extracellular vesicle-derived miRNA-182-5p educates macrophages towards an immunosuppressive phenotype in pancreatic cancer
Source: Signal Transduct Target Ther. 2026 Jan 16;11:31. doi: 10.1038/s41392-025-02559-3 (PMC12811262; doi:10.1038/s41392-025-02559-3)
Supplement: Supplementary file 4 — Supplementary Table S3 [file 41392_2025_2559_MOESM4_ESM.xlsx]

## Sheet: Sheet1
microRNA ID	P-value (PANC-1 vs. HPNE)	FDR step up (PANC-1 vs. HPNE)	Ratio (PANC-1 vs. HPNE)	Fold change (PANC-1 vs. HPNE)	LSMean(PANC-1) (PANC-1 vs. HPNE)	LSMean(HPNE) (PANC-1 vs. HPNE)	P-value (PPCL-68 vs. HPNE)	FDR step up (PPCL-68 vs. HPNE)	Ratio (PPCL-68 vs. HPNE)	Fold change (PPCL-68 vs. HPNE)	LSMean(PPCL-68) (PPCL-68 vs. HPNE)	LSMean(HPNE) (PPCL-68 vs. HPNE)
hsa-miR-375-3p	2.38409e-15	2.47945e-13	0.0169221	-59.0944	5.69324	336.438	6.1427e-12	6.3884e-10	0.0356486	-28.0516	11.9936	336.438
hsa-miR-3529-3p	2.83593e-13	1.47468e-11	0.0415377	-24.0745	98.1962	2364.03	8.58312e-06	0.000297548	0.145829	-6.85735	344.743	2364.03
hsa-miR-7-5p	1.25988e-09	4.36758e-08	0.0682816	-14.6452	45.6308	668.273	3.16483e-10	1.64571e-08	0.0620782	-16.1087	41.4851	668.273
hsa-miR-504-5p	0.00282894	0.0245175	0.0925239	-10.808	0.843263	9.114	0.01823	0.0789966	0.202402	-4.94066	1.84469	9.114
hsa-miR-125a-5p	7.94677e-06	0.000206616	0.12527	-7.98275	16.9973	135.685	0.000178689	0.00189047	0.180161	-5.5506	24.4451	135.685
hsa-miR-30a-5p	0.000178841	0.00265706	0.126279	-7.91896	16.2791	128.913	0.0468716	0.152333	0.342031	-2.92371	44.0925	128.913
hsa-miR-9-5p	0.00403606	0.0299822	0.149333	-6.69645	4.75354	31.8318	0.0039272	0.0240252	0.1504	-6.64895	4.78749	31.8318
hsa-miR-125b-5p	0.00773035	0.0446642	0.19224	-5.20182	4.37108	22.7376	0.00138762	0.011101	0.129312	-7.73324	2.94024	22.7376
hsa-miR-218-5p	0.01079	0.0561082	0.314427	-3.18039	29.0087	92.2589	0.01244	0.0588073	0.322957	-3.09639	29.7957	92.2589
hsa-let-7c-5p	0.00502292	0.0325657	0.335813	-2.97785	51.3248	152.837	0.000488728	0.0046207	0.256404	-3.90009	39.1881	152.837
hsa-miR-128-3p	0.0265954	0.106382	0.33727	-2.96499	45.7233	135.569	0.00570571	0.0329663	0.257101	-3.88953	34.8549	135.569
hsa-miR-129-5p	0.0294168	0.111671	0.368237	-2.71564	30.8842	83.8705	6.8967e-05	0.00105246	0.152956	-6.53783	12.8285	83.8705
hsa-miR-409-3p	0.0374664	0.121766	2.80291	2.80291	129.838	46.3227	4.00556e-05	0.00104145	0.10446	-9.57308	4.83885	46.3227
hsa-miR-151a-3p	0.00508831	0.0325657	3.14095	3.14095	70.4965	22.4443	7.08386e-05	0.00105246	5.01833	5.01833	112.633	22.4443
hsa-miR-183-5p	0.00532325	0.0325657	3.18723	3.18723	72.4949	22.7454	0.0131315	0.0593773	2.80589	2.80589	63.8212	22.7454
hsa-miR-28-3p	0.0208056	0.0865514	3.6697	3.6697	39.795	10.8442	0.00228138	0.0158176	5.51041	5.51041	59.756	10.8442
hsa-miR-320a-3p	0.0122233	0.0577829	4.2932	4.2932	108.308	25.2278	0.0438436	0.151991	3.23166	3.23166	81.5277	25.2278
hsa-miR-182-5p	0.000550872	0.00636563	6.95373	6.95373	253.857	36.5067	6.63701e-05	0.00105246	9.3701	9.3701	342.071	36.5067
hsa-miR-106b-3p	2.97927e-05	0.000516407	8.69851	8.69851	134.479	15.46	0.00180212	0.0133872	5.05791	5.05791	78.1954	15.46
hsa-miR-3184-5p	2.35753e-05	0.000490367	12.201	12.201	54.9365	4.50262	0.0197689	0.0822387	4.05005	4.05005	18.2358	4.50262
