# Supplementary material for: Extracellular vesicle-derived miRNA-182-5p educates macrophages towards an immunosuppressive phenotype in pancreatic cancer
Source: Signal Transduct Target Ther. 2026 Jan 16;11:31. doi: 10.1038/s41392-025-02559-3 (PMC12811262; doi:10.1038/s41392-025-02559-3)
Supplement: Supplementary file 5 — Supplementary Table S4 [file 41392_2025_2559_MOESM5_ESM.xlsx]

## Sheet: Sheet1
REAGENT OR RESOURCE	SOURCE	IDENTIFIER
Antibodies
Arginase-1 (D4E3M™) XP® Rabbit mAb	Cell Signaling Technology	Cat # 93668S; RRID:AB_2800207
PD-L1/CD274 Monoclonal antibody	ProteinTech	Cat # 66248-1-1G; RRID: AB_2756526
Toll-like Receptor 4 (D8L5W) Rabbit mAb	Cell Signaling Technology	Cat # 14358S; RRID: AB_2798460
Phospho-Stat3 (Tyr705) (D3A7) XP® Rabbit mAb	Cell Signaling Technology	Cat # 9145S; RRID: AB_2491009
Phospho-Jak2 (Tyr221) Antibody	Cell Signaling Technology	Cat # 3774S; RRID: AB_390750
Jak2 (D2E12) XP® Rabbit mAb	Cell Signaling Technology	Cat # 3230S; RRID:AB_2128522
Stat3 (124H6) Mouse mAb	Cell Signaling Technology	Cat # 9139S; RRID:AB_331757
Anti-rabbit IgG, HRP-linked Antibody	Cell Signaling Technology	Cat # 7074S; RRID:AB_2099233
GAPDH Polyclonal Antibody	Invitrogen	Cat # PA1987; RRID:AB_2107311
Brilliant Violet 785 anti-mouse CD45	BioLegend	Cat # 103149; RRID: AB_2564590
Pacific Blue anti-mouse/human CD11b	BioLegend	Cat # 101224;RRID: AB_755986
APC anti-mouse/human CD11b Antibody	BioLegend	Cat # 101212;RRID: AB_312795
Spark Blue 550 anti-mouse F4/80	BioLegend	Cat # 123169; RRID: AB_3083270
Brilliant Violet 650 anti-mouse CD8a	BioLegend	Cat # 100741; RRID: AB_11124344
APC anti-mouse CD284 (TLR4)	BioLegend	Cat # 145405; RRID: AB_2562502
PE anti-mouse IFN-γ	BioLegend	Cat # 505808; RRID:AB_315401
APC/Fire 750 anti-mouse CD154 (CD40L)	BioLegend	Cat # 157013; RRID: AB_2922487
PerCP/Cyanine5.5 anti-human/mouse Granzyme B Recombinant	BioLegend	Cat # 396411; RRID: AB_2810600
Brilliant Violet 421 anti-mouse Ki-67	BioLegend	Cat # 652411; RRID: AB_2562663
PE anti-mouse/human CD11b	BioLegend	Cat # 101208; RRID: AB_312791
PE anti-mouse CD8A	BioLegend	Cat #162304; RRID: AB_2894434
PE anti-mouse F4/80	BioLegend	Cat #157303; RRID: AB_2832547
PE anti-mouse F4/80	BioLegend	Cat # 123110; RRID: AB_893486
Brilliant Violet 711 anti-mouse CD69	BioLegend	Cat # 104537; RRID: AB_2566120
APC anti-mouse/human CD11b	BioLegend	Cat # 101212; RRID: AB_312794
Alexa-Fluor 488 anti-mouse CD86	BioLegend	Cat # 105018; RRID: AB_493462
Alexa-Fluor 700 anti-mouse CD206 (MMR)	BioLegend	Cat # 141734; RRID: AB_2629637
PE/Dazzle 594 anti-mouse CD74 (B7-H1, PD-L1)	BioLegend	Cat # 124324; RRID:AB_2565639
Alexa Fluor® 700 anti-human CD45 Antibody	BioLegend	Cat # 368514; RRID: AB_2566373
Pacific Blue™ anti-mouse/human CD11b Antibody	BioLegend	Cat # 101224; RRID: AB_755985
FITC anti-human CD14 Antibody	BioLegend	Cat # 367116; RRID: AB_2571928
PE/Dazzle™ 594 anti-human CD80 Antibody	BioLegend	Cat # 305230; RRID: AB_2566488
PE anti-human CD206 (MMR) Antibody	BioLegend	Cat # 321106; RRID: AB_571910
APC anti-human CD274 (B7-H1, PD-L1) Antibody	BioLegend	Cat # 329708; RRID: AB_940360
Anti-mouse PD-1	invivoMAb	Cat # BE0033-2; RRID: AB_1107747
CD274 (PD-L1, B7-H1) Monoclonal Antibody (MIH5)	Invitrogen	Cat # 16-5982-85; RRID: AB_469178
TGF-β-1,2,3 Monoclonal Antibody	Invitrogen	Cat #16-9243-85; AB_2573124
IL-10 Monoclonal Antibody	Invitrogen	Cat # MA5-23796; AB_2609275
Mouse anti-human PCK antibody (Pan CK)	Agilent	Cat # M3515; RRID: AB_2132885
Anti-CD11b antibody [EPR1344] - BSA and Azide free	Abcam	Cat # ab209970; RRID: AB_2915959
F4/80 Monoclonal Antibody (BM8)	eBioscience	Cat # 14-481-85; RRID: AB_467559
PE anti-mouse F4/80 Antibody	BioLegend	Cat # 123110; RRID: AB_893486
Pacific Blue™ anti-mouse CD86 Antibody	BioLegend	Cat # 105022; RRID: AB_493466
Alexa Fluor® 700 anti-mouse CD206 (MMR) Antibody	BioLegend	Cat # 141734; RRID: AB_2629637
PE anti-mouse IFN-γ Antibody	BioLegend	Cat # 505808; RRID:AB_315402
Anti-CD86 antibody [C86/1146]	Abcam	Cat # ab220188
Alexa Fluor® 700 anti-mouse CD69 Antibody	BioLegend	Cat #104539; RRID:AB_2566304
PE/Dazzle™ 594 anti-mouse CD45 Antibody	BioLegend	Cat # 103145; RRID:AB_2564002
BD Pharmingen™ PE Rat Anti-Mouse CD4	BD	Cat # 553730
BD Pharmingen™ PE Rat Anti-Mouse CD4	BD	Cat # 553730
Arginase 1 Polyclonal Antibody	ThermoFisher Scientific	Cat # PA5-29645; RRID: AB_2547120
FITC anti-human/mouse Granzyme B Antibody	BioLegend	Cat # 515403; RRID:AB_2114575
MojoSort™ Mouse CD8 T Cell Isolation Kit	BioLegend	Cat # 480008
MojoSort™ Mouse CD3 T Cell Isolation Kit	BioLegend	Cat # 480024
CD8α (D4W2Z) XP® Rabbit mAb	Cell Signaling Technology	Cat # 98941; RRID:AB_2756376
Chemicals, peptides, and recombinant proteins
MEM (Richter's modification), no phenol red, no gentamicin	Gibco	Cat # A1048801
Fetal Bovine Serum, certified, heat inactivated	Gibco	Cat # 10082147
Penicillin-Streptomycin (10,000 U/mL)	Gibco	Cat # 15140122
Fetal Bovine Serum, exosome-depleted	Gibco	Cat # A2720801
Keratinocyte SFM (1X), without calcium chloride	Gibco	Cat # 37010022
Advanced MEM	Gibco	Cat # 12492021
L-Glutamine (200 mM)	Gibco	Cat # 25030081
RPMI-1640 Medium	ATCC	Cat # 30-2001
Fetal Bovine Serum (FBS)	Gibco	Cat # 10082147
RPMI 1640	Corning	Cat # 100-041-CV
Matrigel	Corning	Cat #356237
Puromycin Dihydrochloride	Gibco	Cat # A11138-03
IVISbrite D-Luciferin Potassium Salt Bioluminescent Substrate (100mg) (XenoLight)	Revvity	Cat # 122799
PrestoBlue™ HS Cell Viability Reagents	Invitrogen	Cat # P50200
XTT (2,3-Bis-(2-Methoxy-4-Nitro-5-Sulfophenyl)-2H-Tetrazolium-5-Carboxanilide)	Invitrogen	Cat # X6493
CyQUANT™ Cell Proliferation Assays	Invitrogen	Cat # C7027
10% Buffered Formalin	Fisher Brand	Cat # 245-684
SuperSignal™ West Pico PLUS Chemiluminescent Substrate	ThermoFisher Scientific	Cat # 34577
Recombinant Mouse M-CSF (carrier-free)	BioLegend	Cat # 576404
Phorbol-12-myristate-13-acetate	Millipore	Cat # 52440010MG
CellMask™ Plasma Membrane Stains	ThermoFisher Scientific	Cat # C10046
ER-Tracker™ Red (BODIPY™ TR Glibenclamide)	ThermoFisher Scientific	Cat # E34250
Hoechst Ready Flow™ Reagent	Invitrogen	Cat # 33342
SYTOX™ Dead Cell Stain Sampler Kit	ThermoFisher Scientific	Cat # S34857
LIVE/DEAD™ Fixable Near-IR Dead Cell Stain Kit, for 633 or 635 nm excitation	Invitrogen	Cat # 34976A
Mouse Foxp3 Buffer Set (Fixation buffer)	BD Pharmingen	Cat # 51-9006124
CellTrace™ Violet Cell Proliferation Kit, for flow cytometry	Invitrogen	Cat # C34557
BD Perm/Wash™ Perm/Wash Buffer	BD Biosciences	Cat # 51-2091KG
M-PER™ Mammalian Protein Extraction Reagent	ThermoFisher	Cat # 7850
Mouse IL-2 Recombinant Protein, PeproTech	PeproTech	Cat # 212-12-20UG
Dynabeads™ Mouse T-Activator CD3/CD28 for T-Cell Expansion and Activation	Invitrogen	Cat # 11453D
cel-miR-54	Integrated DNA Technologies (IDT)	Cat # 408324284
Lipofectamine™ RNAiMAX Transfection Reagent	Invitrogen	Cat # 13778075
Formic Acid, LC-MS Ultra, Honeywell™ Fluka™	Fisher Scientific	Cat # 60-044-843
Acetonitrile, Optima™ LC/MS Grade	Fisher Scientific	Cat # A955-4
Methanol, Optima™ LC/MS Grade	Fisher Scientific	Cat # A456-4
Isopropanol, Optima™LC/MS Grade	Fisher Scientific	Cat # A461-4
Water, Optima™ LC/MS Grade	Fisher Scientific	Cat # W6-4
Debrisoquine sulfate	Sigma-Aldrich	Cat # D1306100MG
Taurine-1,1,2,2-d4	Sigma-Aldrich	Cat # 703443
Ruxonitinib (RUXO)	Selleckchem	Cat # S1378
Critical commercial assays
MojoSort™ Mouse CD8 T Cell Isolation Kit	BioLegend	Cat # 480008
Pancreas In Vivo Transfection Kit	Altogen Biosystems	Cat # 5051
Centricon Plus-70 Centrifugal Filter (100 kDa)	Millipore	Cat # UFC710008
qEV2 Columns (70 nm)	Izon Science	Cat # IC270
Pierce™ BCA Protein Assay Kits	ThermoFisher Scientific	Cat # 23225
Exo-Check™ Exosome Antibody Array	System Biosciences	Cat # EXORAY210B
PKH67 Green Fluorescent Cell Linker Kit for General Cell Membrane Labeling	Sigma	Cat # PKH67GL-1KT
3kDa MWCO centrifugal filters	Invitrogen	Cat # 448449
LEGENDplex™ Mouse Macrophage/Microglia Panel (13-plex) with Filter Plate	BioLegend	Cat # 740845
Bolt™ Bis-Tris Plus Mini Protein Gels, 4-12%, 1.0 mm, WedgeWell™ format	Thermo Fisher	Cat # NW04120BOX
mirVana™ miRNA Isolation Kit, without phenol	Invitrogen	Cat # AM1561
TaqMan™ Advanced miRNA cDNA Synthesis Kit	Invitrogen	Cat # A280007
Experimental models: Cell lines
hTERT-HPNE	ATCC	CRL-4023
PANC-1	ATCC	CRL-1469
Capan-1	ATCC	CRL-1469
MIA PaCa-2	ATCC	CRM-CRL-1420
SW-1990	ATCC	CRL-2172
PPCL-46	Gift from Dr. Trevino	NA
PPCL-68	Gift from Dr. Trevino	NA
Pan02_Luc	Vitro Biotech	VLU5B084
mT3-2D Cells	Gift from Dr. David A Tuveson	NA
mT3-2D_GFP_Luc Cells	Gift from Dr. Chunling Yi	NA
Experimental models: Organisms/strains
Wild-type (WT) C57BL/6 female mice	The Jackson Laboratory	RRID: IMSR_JAX:000664
Rag1 KO female mice (B6.129S7-Rag1tm1Mom/J)	The Jackson Laboratory	RRID: IMSR_JAX:002216
pmel-1 female mice (B6.Cg-Thy1a/Cy Tg(TcraTcrb)8Rest/J)	The Jackson Laboratory	RRID: IMSR_JAX:005023
Oligonucleotides
glyceraldehyde-3-phosphate dehydrogenase (GAPDH)	ThermoFisher Scientific	Mm99999915_g1
TLR4 (Tlr4)	ThermoFisher Scientific	Mm00445273_m1
arginase1 (Arg1)	ThermoFisher Scientific	Mm00475988_m1
CD80	ThermoFisher Scientific	Mm00711660_m1
CD86	ThermoFisher Scientific	Mm00444540_m1
CD80	ThermoFisher Scientific	Hs01045161_m1
MRC1 (CD206)	ThermoFisher Scientific	Hs07288635_g1
CD163	ThermoFisher Scientific	Hs00174705_m1
STAT3	ThermoFisher Scientific	Hs00374280_m1
TGFβ	ThermoFisher Scientific	Hs00998133_m1
IL10	ThermoFisher Scientific	Hs00961622_m1
GAPDH	ThermoFisher Scientific	Hs02786624_g1
miR-54-3p	ThermoFisher Scientific	478410_mir
miR-182-5p	ThermoFisher Scientific	477935_mir
miRIDIAN microRNA Mimic Negative Control	Horizon Discovery	CN-001000-01-50
microRNA Hairpin Inhibitor Negative Control	Horizon Discovery	IN-001005-01-50
miRIDIAN microRNA Mimic miR-182-5p mimic (Human)	Horizon Discovery	C-300557-07-0050
miRIDIAN microRNA Hairpin Inhibitor miR-182-5p (Human)	Horizon Discovery	IH-300557-08-0050
mmu-miR-182-5p mimic	Horizon Discovery	C-310436-07-0050
miRIDIAN microRNA Hairpin Inhibitor miR-182-5p (mouse)	Horizon Discovery	IH-310436-08-0050
cel-miR-54 (5’-UACCCGUAAUCUUCAUAAUCCGAG-3’)	Integrated DNA Technologies (IDT)	NA
Deposited data
Metabolomics data	This Paper	Dryrad database:
		https://doi.org/10.5061/dryad.hdr7sqvqr
Small RNA and mRNA sequencing data	This Paper	GEO database:
		GSE285193
TEM Images	This Paper	EMPIAR database:
		EMPIAR-13172
